# Supplementary material for: Predicting DNA-Binding Specificities of Eukaryotic Transcription Factors
Source: PLoS One. 2010 Nov 30;5(11):e13876. doi: 10.1371/journal.pone.0013876 (PMC2994704; doi:10.1371/journal.pone.0013876)
Supplement: File S2 — Binding specificity models. The integrated PFM-dataset containing all PFM models of the test and trainings sets is provided in File S2. For the models from TRANSFAC Professional no matrix is given as they are proprietary. (0.71 MB TXT) [file pone.0013876.s006.txt]

#*********************************************************************************************************************
# 
# Motif models derived from different databases
#
#*********************************************************************************************************************
# NA: identifier of the transcription factor (TF)
# SP: species of the TF
# MN: identifier of the model. For the models from TRANSFAC Professional no matrix is given as they are proprietary.
# MA: rows of the matrix, corresponding to the A, C, G, and T frequencies
#*********************************************************************************************************************

NA  T09177   MyoD   MEF1   MyoD1
SP  mouse, Mus musculus
MN  M00001   V$MYOD_01   MyoD
MA  0.2000   0.4000   0.6000   0.0000   1.0000   0.0000   0.0000   0.0000   0.0000   0.0000   0.0000   0.2000
MA  0.4000   0.2000   0.0000   1.0000   0.0000   0.0000   0.2000   0.0000   0.0000   0.2000   0.4000   0.0000
MA  0.4000   0.4000   0.2000   0.0000   0.0000   0.8000   0.8000   0.0000   1.0000   0.4000   0.0000   0.6000
MA  0.0000   0.0000   0.2000   0.0000   0.0000   0.2000   0.0000   1.0000   0.0000   0.4000   0.6000   0.2000
MN  M01034   V$EBOX_Q6_01   Ebox
MN  M00973   V$E2A_Q6   E2A
MN  M00929   V$MYOD_Q6_01   MyoD
MN  M00804   V$E2A_Q2   E2A
MN  M00184   V$MYOD_Q6   MyoD
MA  0.3571   0.2143   0.0000   1.0000   0.0714   0.0000   0.0000   0.0000   0.1429   0.0000
MA  0.1429   0.3571   1.0000   0.0000   0.5000   0.8571   0.0000   0.0000   0.2857   0.6429
MA  0.2143   0.3571   0.0000   0.0000   0.2143   0.0714   0.0000   1.0000   0.1429   0.0000
MA  0.2857   0.0714   0.0000   0.0000   0.2143   0.0714   1.0000   0.0000   0.4286   0.3571
XX
NA  T00207   E47   BCF-1   E2A   E2A-E47   E2A.E47
SP  human, Homo sapiens
MN  M00002   V$E47_01   E47
MA  0.3636   0.1818   0.2727   0.1818   0.0000   1.0000   0.0000   0.0909   0.0000   0.0000   0.0000   0.0909   0.0909   0.0909   0.1000
MA  0.3636   0.4545   0.1818   0.0000   1.0000   0.0000   0.0000   0.1818   0.0000   0.0000   0.0000   0.3636   0.5455   0.3636   0.4000
MA  0.2727   0.3636   0.3636   0.8182   0.0000   0.0000   1.0000   0.7273   0.0000   1.0000   0.3636   0.2727   0.1818   0.3636   0.2000
MA  0.0000   0.0000   0.1818   0.0000   0.0000   0.0000   0.0000   0.0000   1.0000   0.0000   0.6364   0.2727   0.1818   0.1818   0.3000
MN  M01034   V$EBOX_Q6_01   Ebox
MN  M00973   V$E2A_Q6   E2A
MN  M00929   V$MYOD_Q6_01   MyoD
MN  M00804   V$E2A_Q2   E2A
MN  M00222   V$HAND1E47_01   Hand1:E47
MA  0.4138   0.3448   0.2759   0.1379   0.1724   0.1379   0.3448   0.0690   0.0345   0.0000   0.0000   0.0000   0.3448   0.5172   0.2069   0.1724
MA  0.1724   0.1724   0.0690   0.1379   0.0690   0.3448   0.0000   0.0690   0.9310   0.0000   0.0000   0.1034   0.4483   0.0345   0.1724   0.1724
MA  0.1379   0.1379   0.2759   0.4483   0.6207   0.2759   0.5517   0.0000   0.0345   0.0000   1.0000   0.8621   0.0345   0.1034   0.1034   0.1379
MA  0.2759   0.3448   0.3793   0.2759   0.1379   0.2414   0.1034   0.8621   0.0000   1.0000   0.0000   0.0345   0.1724   0.3448   0.5172   0.5172
MN  M00071   V$E47_02   E47
MA  0.4141   0.3100   0.1700   0.5000   0.5000   0.0000   1.0000   0.0000   0.0000   0.0000   0.0000   0.0000   0.2000   0.3400   0.3400   0.2500
MA  0.2424   0.2400   0.1700   0.2600   0.1400   1.0000   0.0000   0.0500   0.1600   0.0000   0.0000   0.2400   0.0300   0.4600   0.2700   0.3700
MA  0.1717   0.1400   0.3000   0.0700   0.3300   0.0000   0.0000   0.9200   0.8400   0.0000   1.0000   0.1300   0.0800   0.1100   0.2400   0.2200
MA  0.1717   0.3100   0.3600   0.1700   0.0300   0.0000   0.0000   0.0300   0.0000   1.0000   0.0000   0.6300   0.6900   0.0900   0.1500   0.1600
MN  M00066   V$TAL1ALPHAE47_01   Tal-1alpha:E47
MA  0.1800   0.1400   0.1200   0.5900   0.6500   0.0000   1.0000   0.0000   0.8600   0.0000   0.0000   0.0100   0.0000   0.1900   0.3400   0.1700
MA  0.1000   0.4000   0.2600   0.0800   0.2600   1.0000   0.0000   0.0000   0.0600   0.0000   0.0000   0.0300   0.1700   0.3400   0.2400   0.3900
MA  0.3500   0.1700   0.4100   0.2700   0.0900   0.0000   0.0000   0.9596   0.0800   0.0000   1.0000   0.5600   0.0400   0.3500   0.1900   0.3000
MA  0.3700   0.2900   0.2100   0.0600   0.0000   0.0000   0.0000   0.0404   0.0000   1.0000   0.0000   0.4000   0.7900   0.1200   0.2300   0.1400
MN  M00065   V$TAL1BETAE47_01   Tal-1beta:E47
MA  0.2300   0.1500   0.1400   0.6600   0.6100   0.0000   1.0000   0.0000   0.8600   0.0000   0.0000   0.0100   0.0300   0.2000   0.2700   0.2300
MA  0.3500   0.3000   0.2300   0.0900   0.3000   1.0000   0.0000   0.0000   0.0100   0.0000   0.0000   0.0300   0.1700   0.4300   0.2300   0.2600
MA  0.2800   0.2300   0.4400   0.1400   0.0300   0.0000   0.0000   1.0000   0.1000   0.0000   1.0000   0.6100   0.0100   0.1700   0.3100   0.3200
MA  0.1400   0.3200   0.1900   0.1100   0.0600   0.0000   0.0000   0.0000   0.0300   1.0000   0.0000   0.3500   0.7900   0.2000   0.1900   0.1900
XX
NA  T00895   v-Myb
SP  AMV, avian myeloblastosis virus
MN  M00003   V$VMYB_01   v-Myb
MA  0.5417   0.5833   0.0833   0.9583   1.0000   0.0417   0.0000   0.0417   0.4583   0.5000
MA  0.1667   0.1250   0.2917   0.0000   0.0000   0.9583   0.0417   0.0417   0.2083   0.2083
MA  0.1667   0.2083   0.0417   0.0000   0.0000   0.0000   0.7083   0.8750   0.1667   0.0833
MA  0.1250   0.0833   0.5833   0.0417   0.0000   0.0000   0.2500   0.0417   0.1667   0.2083
MN  M00227   V$VMYB_02   v-Myb
MA  0.1071   0.1379   0.0000   1.0000   1.0000   0.0000   0.0000   0.0000   0.3103
MA  0.2857   0.4483   0.4483   0.0000   0.0000   1.0000   0.0345   0.0000   0.3793
MA  0.2143   0.3103   0.0000   0.0000   0.0000   0.0000   0.8276   1.0000   0.0000
MA  0.3929   0.1034   0.5517   0.0000   0.0000   0.0000   0.1379   0.0000   0.3103
XX
NA  T09921   c-Myb   MYB   MYB PROTO-ONCOGENE PROTEIN
SP  mouse, Mus musculus
MN  M00004   V$CMYB_01   c-Myb
MA  0.0370   0.2222   0.2000   0.4211   0.4324   0.1837   0.1569   0.3922   0.0667   0.3000   0.0000   0.0000   0.0000   0.1833   0.1579   0.0294   0.1000   0.0769
MA  0.4444   0.5556   0.3333   0.1316   0.2973   0.3265   0.0784   0.0196   0.8167   0.3000   0.0000   0.0000   0.0000   0.0167   0.1579   0.2059   0.1000   0.0000
MA  0.2222   0.1852   0.3000   0.3684   0.2162   0.1633   0.6667   0.4902   0.0333   0.3333   1.0000   0.0000   0.0000   0.7833   0.5526   0.4412   0.6000   0.8462
MA  0.2963   0.0370   0.1667   0.0789   0.0541   0.3265   0.0980   0.0980   0.0833   0.0667   0.0000   1.0000   1.0000   0.0167   0.1316   0.3235   0.2000   0.0769
MN  M00913   V$MYB_Q5_01   MYB
MN  M00773   V$MYB_Q3   MYB
MN  M00183   V$MYB_Q6   c-Myb
MA  0.2222   0.1667   0.1667   0.9444   1.0000   0.0000   0.0556   0.1667   0.1111   0.0556
MA  0.3333   0.2778   0.3889   0.0556   0.0000   1.0000   0.1111   0.0556   0.3333   0.5556
MA  0.3333   0.1667   0.1667   0.0000   0.0000   0.0000   0.2778   0.5556   0.3889   0.1667
MA  0.1111   0.3889   0.2778   0.0000   0.0000   0.0000   0.5556   0.2222   0.1667   0.2222
XX
NA  T00036   AP-4   AP4
SP  human, Homo sapiens
MN  M00005   V$AP4_01   AP-4
MA  0.6000   0.2000   0.6000   0.4000   0.2000   0.0000   1.0000   0.0000   0.0000   0.0000   0.0000   0.0000   0.2000   0.0000   0.2000   0.2000   0.4000   0.0000
MA  0.0000   0.2000   0.2000   0.2000   0.4000   1.0000   0.0000   0.0000   1.0000   0.0000   0.2000   0.4000   0.0000   0.0000   0.2000   0.8000   0.2000   0.0000
MA  0.0000   0.6000   0.2000   0.4000   0.0000   0.0000   0.0000   1.0000   0.0000   0.2000   0.8000   0.2000   0.6000   1.0000   0.2000   0.0000   0.2000   0.6000
MA  0.4000   0.0000   0.0000   0.0000   0.4000   0.0000   0.0000   0.0000   0.0000   0.8000   0.0000   0.4000   0.2000   0.0000   0.4000   0.0000   0.2000   0.4000
MN  M00927   V$AP4_Q6_01   AP-4
MN  M00176   V$AP4_Q6   AP-4
MA  0.2000   0.4000   0.0000   1.0000   0.0000   0.0000   0.0000   0.0000   0.0000   0.2000
MA  0.6000   0.0000   1.0000   0.0000   0.0000   1.0000   0.0000   0.2000   0.2000   0.2000
MA  0.2000   0.2000   0.0000   0.0000   1.0000   0.0000   0.2000   0.8000   0.6000   0.2000
MA  0.0000   0.4000   0.0000   0.0000   0.0000   0.0000   0.8000   0.0000   0.2000   0.4000
MN  M00175   V$AP4_Q5   AP-4
MA  0.2857   0.2857   0.0000   1.0000   0.0000   0.0000   0.1429   0.0000   0.1429   0.1429
MA  0.4286   0.0000   1.0000   0.0000   0.0000   1.0000   0.0000   0.2857   0.1429   0.1429
MA  0.2857   0.2857   0.0000   0.0000   1.0000   0.0000   0.1429   0.7143   0.4286   0.2857
MA  0.0000   0.4286   0.0000   0.0000   0.0000   0.0000   0.7143   0.0000   0.2857   0.4286
XX
NA  T00505   aMEF-2   A430079H05Rik   MEF-2   MEF-2A   MEF2A   myocyte enhancer factor 2A   myocyte enhancer factor 2A isoform 1   myocyte-specific enhancer factor, alternatively spliced exon
SP  mouse, Mus musculus
MN  M00006   V$MEF2_01   MEF-2
MA  0.0000   0.0000   0.0000   0.0000   1.0000   1.0000   1.0000   1.0000   1.0000   0.0000   1.0000   1.0000   0.0000   0.0000   0.0000   0.0000
MA  0.6000   0.0000   0.8000   0.0000   0.0000   0.0000   0.0000   0.0000   0.0000   0.0000   0.0000   0.0000   1.0000   0.4000   0.8000   0.4000
MA  0.2000   0.2000   0.0000   0.0000   0.0000   0.0000   0.0000   0.0000   0.0000   0.0000   0.0000   0.0000   0.0000   0.0000   0.0000   0.0000
MA  0.2000   0.8000   0.2000   1.0000   0.0000   0.0000   0.0000   0.0000   0.0000   1.0000   0.0000   0.0000   0.0000   0.6000   0.2000   0.6000
MN  M00941   V$MEF2_Q6_01   MEF-2
MN  M00405   V$MMEF2_Q6   MEF-2
MN  M00233   V$MEF2_04   MEF-2
MA  0.4100   0.1300   0.0700   0.0700   0.0900   0.0000   0.6300   0.0000   0.0000   0.9100   0.6800   1.0000   1.0000   1.0000   0.0000   1.0000   0.0200   0.8000   0.7200   0.4343   0.2700   0.2100
MA  0.2700   0.4300   0.0900   0.0000   0.0000   0.0110   0.0100   0.9800   0.0200   0.0200   0.0000   0.0000   0.0000   0.0000   0.0200   0.0000   0.0000   0.0900   0.0600   0.3636   0.4800   0.2300
MA  0.1500   0.3200   0.0700   0.8400   0.0700   0.0440   0.2000   0.0200   0.0000   0.0000   0.0000   0.0000   0.0000   0.0000   0.0000   0.0000   0.9800   0.0600   0.0000   0.0202   0.0900   0.1700
MA  0.1700   0.1200   0.7700   0.0900   0.8400   0.9451   0.1600   0.0000   0.9800   0.0700   0.3200   0.0000   0.0000   0.0000   0.9800   0.0000   0.0000   0.0500   0.2200   0.1818   0.1600   0.3900
MN  M00232   V$MEF2_03   MEF-2
MA  0.2200   0.2600   0.2653   0.1800   0.2200   0.3100   0.1500   0.0000   0.0000   0.8000   0.5300   0.9200   0.9192   0.9900   0.0000   0.9800   0.0500   0.4600   0.4200   0.2600   0.3000   0.3000
MA  0.2200   0.2700   0.1429   0.2100   0.0300   0.1000   0.0400   0.9800   0.0000   0.0000   0.0000   0.0000   0.0101   0.0000   0.0000   0.0000   0.0000   0.3900   0.2700   0.3400   0.2800   0.2800
MA  0.2400   0.2900   0.2653   0.3700   0.4900   0.0900   0.3900   0.0000   0.0000   0.0100   0.0000   0.0000   0.0202   0.0000   0.0000   0.0000   0.9200   0.0400   0.0600   0.0600   0.1800   0.2300
MA  0.3200   0.1800   0.3265   0.2400   0.2600   0.5000   0.4200   0.0200   1.0000   0.1900   0.4700   0.0800   0.0505   0.0100   1.0000   0.0200   0.0300   0.1100   0.2500   0.3400   0.2400   0.1900
MN  M00231   V$MEF2_02   MEF-2
MA  0.0500   0.1600   0.1800   0.1900   0.2200   0.3300   0.2000   0.0300   0.0300   0.8500   0.5816   0.9100   0.9600   0.9300   0.0000   1.0000   0.0900   0.3400   0.3600   0.2000   0.3000   0.2300
MA  0.2800   0.3200   0.3600   0.2500   0.1200   0.0900   0.0400   0.8500   0.0800   0.0000   0.0000   0.0000   0.0000   0.0000   0.0000   0.0000   0.0000   0.4600   0.2800   0.3700   0.3400   0.2300
MA  0.2500   0.3100   0.2700   0.3300   0.4300   0.2100   0.4300   0.0300   0.0000   0.0000   0.0000   0.0100   0.0000   0.0100   0.0000   0.0000   0.9000   0.1100   0.0800   0.1500   0.1300   0.2200
MA  0.4200   0.2100   0.1900   0.2300   0.2300   0.3700   0.3300   0.0900   0.8900   0.1500   0.4184   0.0800   0.0400   0.0600   1.0000   0.0000   0.0100   0.0900   0.2800   0.2800   0.2300   0.3200
XX
NA  T01005   MEF-2A   MEF-2   MEF2   Myocyte Enhancer Factor 2
SP  human, Homo sapiens
MN  MA0052   MEF2A   MADS   (Jaspar)
MA  0.0172   0.0000   0.9828   0.0345   0.1552   0.1034   0.6379   0.0345   0.9655   0.1034
MA  0.8621   0.0000   0.0172   0.0172   0.0000   0.0000   0.0000   0.0000   0.0000   0.0000
MA  0.0000   0.0000   0.0000   0.0000   0.0000   0.0000   0.0000   0.0000   0.0345   0.8621
MA  0.1207   1.0000   0.0000   0.9483   0.8448   0.8966   0.3621   0.9655   0.0000   0.0345
MN  M00006   V$MEF2_01   MEF-2
MA  0.0000   0.0000   0.0000   0.0000   1.0000   1.0000   1.0000   1.0000   1.0000   0.0000   1.0000   1.0000   0.0000   0.0000   0.0000   0.0000
MA  0.6000   0.0000   0.8000   0.0000   0.0000   0.0000   0.0000   0.0000   0.0000   0.0000   0.0000   0.0000   1.0000   0.4000   0.8000   0.4000
MA  0.2000   0.2000   0.0000   0.0000   0.0000   0.0000   0.0000   0.0000   0.0000   0.0000   0.0000   0.0000   0.0000   0.0000   0.0000   0.0000
MA  0.2000   0.8000   0.2000   1.0000   0.0000   0.0000   0.0000   0.0000   0.0000   1.0000   0.0000   0.0000   0.0000   0.6000   0.2000   0.6000
MN  M00941   V$MEF2_Q6_01   MEF-2
MN  M00406   V$HMEF2_Q6   MEF-2
MN  M00233   V$MEF2_04   MEF-2
MA  0.4100   0.1300   0.0700   0.0700   0.0900   0.0000   0.6300   0.0000   0.0000   0.9100   0.6800   1.0000   1.0000   1.0000   0.0000   1.0000   0.0200   0.8000   0.7200   0.4343   0.2700   0.2100
MA  0.2700   0.4300   0.0900   0.0000   0.0000   0.0110   0.0100   0.9800   0.0200   0.0200   0.0000   0.0000   0.0000   0.0000   0.0200   0.0000   0.0000   0.0900   0.0600   0.3636   0.4800   0.2300
MA  0.1500   0.3200   0.0700   0.8400   0.0700   0.0440   0.2000   0.0200   0.0000   0.0000   0.0000   0.0000   0.0000   0.0000   0.0000   0.0000   0.9800   0.0600   0.0000   0.0202   0.0900   0.1700
MA  0.1700   0.1200   0.7700   0.0900   0.8400   0.9451   0.1600   0.0000   0.9800   0.0700   0.3200   0.0000   0.0000   0.0000   0.9800   0.0000   0.0000   0.0500   0.2200   0.1818   0.1600   0.3900
MN  M00232   V$MEF2_03   MEF-2
MA  0.2200   0.2600   0.2653   0.1800   0.2200   0.3100   0.1500   0.0000   0.0000   0.8000   0.5300   0.9200   0.9192   0.9900   0.0000   0.9800   0.0500   0.4600   0.4200   0.2600   0.3000   0.3000
MA  0.2200   0.2700   0.1429   0.2100   0.0300   0.1000   0.0400   0.9800   0.0000   0.0000   0.0000   0.0000   0.0101   0.0000   0.0000   0.0000   0.0000   0.3900   0.2700   0.3400   0.2800   0.2800
MA  0.2400   0.2900   0.2653   0.3700   0.4900   0.0900   0.3900   0.0000   0.0000   0.0100   0.0000   0.0000   0.0202   0.0000   0.0000   0.0000   0.9200   0.0400   0.0600   0.0600   0.1800   0.2300
MA  0.3200   0.1800   0.3265   0.2400   0.2600   0.5000   0.4200   0.0200   1.0000   0.1900   0.4700   0.0800   0.0505   0.0100   1.0000   0.0200   0.0300   0.1100   0.2500   0.3400   0.2400   0.1900
MN  M00231   V$MEF2_02   MEF-2
MA  0.0500   0.1600   0.1800   0.1900   0.2200   0.3300   0.2000   0.0300   0.0300   0.8500   0.5816   0.9100   0.9600   0.9300   0.0000   1.0000   0.0900   0.3400   0.3600   0.2000   0.3000   0.2300
MA  0.2800   0.3200   0.3600   0.2500   0.1200   0.0900   0.0400   0.8500   0.0800   0.0000   0.0000   0.0000   0.0000   0.0000   0.0000   0.0000   0.0000   0.4600   0.2800   0.3700   0.3400   0.2300
MA  0.2500   0.3100   0.2700   0.3300   0.4300   0.2100   0.4300   0.0300   0.0000   0.0000   0.0000   0.0100   0.0000   0.0100   0.0000   0.0000   0.9000   0.1100   0.0800   0.1500   0.1300   0.2200
MA  0.4200   0.2100   0.1900   0.2300   0.2300   0.3700   0.3300   0.0900   0.8900   0.1500   0.4184   0.0800   0.0400   0.0600   1.0000   0.0000   0.0100   0.0900   0.2800   0.2800   0.2300   0.3200
XX
NA  T08445   Elk-1-isoform1   Elk-1   Elk1-1   p62TCF   TCF-A
SP  human, Homo sapiens
MN  M00007   V$ELK1_01   Elk-1
MA  0.2500   0.5000   0.5000   0.7500   0.0000   0.5000   0.0000   0.0000   1.0000   0.7500   0.0000   0.0000   0.2500   0.2500   0.2500   0.2500
MA  0.2500   0.0000   0.2500   0.0000   0.7500   0.5000   0.0000   0.0000   0.0000   0.0000   0.0000   0.2500   0.2500   0.7500   0.2500   0.2500
MA  0.2500   0.2500   0.2500   0.2500   0.2500   0.0000   1.0000   1.0000   0.0000   0.0000   1.0000   0.0000   0.2500   0.0000   0.5000   0.0000
MA  0.2500   0.2500   0.0000   0.0000   0.0000   0.0000   0.0000   0.0000   0.0000   0.2500   0.0000   0.7500   0.2500   0.0000   0.0000   0.5000
MN  M00971   V$ETS_Q6   Ets
MN  M00025   V$ELK1_02   Elk-1
MA  0.1290   0.1613   0.3548   0.3871   0.1935   0.1613   0.0000   0.0000   1.0000   0.8710   0.2903   0.0645   0.2581   0.2581
MA  0.3871   0.3871   0.2903   0.0968   0.6452   0.7419   0.0000   0.0000   0.0000   0.0000   0.1290   0.2581   0.2903   0.3548
MA  0.1613   0.2581   0.1935   0.3548   0.0968   0.0645   1.0000   1.0000   0.0000   0.0000   0.5484   0.1613   0.2258   0.1935
MA  0.3226   0.1935   0.1613   0.1613   0.0645   0.0323   0.0000   0.0000   0.0000   0.1290   0.0323   0.5161   0.2258   0.1935
XX
NA  T08484   Sp1   simian-virus-40-protein-1   specificity protein 1   Stimulating Protein 1   stimulatory protein 1
SP  human, Homo sapiens
MN  M00008   V$SP1_01   Sp1
MA  0.1818   0.2727   0.0000   0.0000   0.0000   0.2727   0.0000   0.0909   0.0909   0.2727
MA  0.0909   0.0909   0.0000   0.0000   0.7273   0.0000   0.0909   0.0000   0.1818   0.1818
MA  0.5455   0.5455   1.0000   1.0000   0.1818   0.5455   0.6364   0.7273   0.6364   0.0000
MA  0.1818   0.0909   0.0000   0.0000   0.0909   0.1818   0.2727   0.1818   0.0909   0.5455
MN  M00933   V$SP1_Q2_01   Sp1
MN  M00932   V$SP1_Q4_01   Sp1
MN  M00931   V$SP1_Q6_01   Sp1
MN  M00196   V$SP1_Q6   Sp1
MA  0.2963   0.2222   0.1296   0.1574   0.0000   0.0000   0.1759   0.0185   0.0000   0.1944   0.1574   0.0278   0.0833
MA  0.1944   0.1852   0.0926   0.0093   0.0000   0.0185   0.7407   0.0463   0.0093   0.0463   0.0926   0.5093   0.3704
MA  0.3241   0.5185   0.6019   0.8241   1.0000   0.9815   0.0000   0.9167   0.9167   0.7037   0.6667   0.1944   0.2963
MA  0.1852   0.0741   0.1759   0.0093   0.0000   0.0000   0.0833   0.0185   0.0741   0.0556   0.0833   0.2685   0.2500
XX
NA  T00843   Ttk   Tramtrack 69K   Ttk 69K
SP  fruit fly, Drosophila melanogaster
MN  M00009   I$TTK69_01   Ttk 69K
MA  0.0000   0.0000   0.0000   0.0000   0.0000   0.0000   0.0000   0.0000
MA  0.0000   0.2500   0.0000   1.0000   1.0000   0.0000   0.0000   0.7500
MA  1.0000   0.7500   0.0000   0.0000   0.0000   0.0000   1.0000   0.2500
MA  0.0000   0.0000   1.0000   0.0000   0.0000   1.0000   0.0000   0.0000
XX
NA  T08878   Opaque-2   O2   opaque-2   Opaque2
SP  maize, Zea mays
MN  M00010   P$O2_01   Opaque-2
MA  0.0000   0.0000   1.0000   0.0000   0.0000   0.0000   0.0000   1.0000   0.0000   0.0000   0.0000   1.0000   0.0000   1.0000   0.0000   0.6000
MA  0.0000   1.0000   0.0000   0.0000   0.0000   1.0000   1.0000   0.0000   1.0000   0.0000   0.0000   0.0000   0.0000   0.0000   0.0000   0.0000
MA  0.0000   0.0000   0.0000   0.0000   0.0000   0.0000   0.0000   0.0000   0.0000   1.0000   0.0000   0.0000   1.0000   0.0000   0.0000   0.4000
MA  1.0000   0.0000   0.0000   1.0000   1.0000   0.0000   0.0000   0.0000   0.0000   0.0000   1.0000   0.0000   0.0000   0.0000   1.0000   0.0000
MN  M00443   P$O2_Q2   Opaque-2
MN  M00374   P$O2_03   Opaque-2
MN  M00372   P$O2_02   Opaque-2
XX
NA  T10211   Evi-1   ecotropic virus integration 1 site protein
SP  mouse, Mus musculus
MN  M00011   V$EVI1_06   Evi-1
MA  1.0000   0.0000   0.9375   1.0000   0.0000   1.0000   0.0000   0.9375   0.7500
MA  0.0000   1.0000   0.0000   0.0000   0.0000   0.0000   0.0000   0.0000   0.0625
MA  0.0000   0.0000   0.0000   0.0000   1.0000   0.0000   0.0000   0.0000   0.1875
MA  0.0000   0.0000   0.0625   0.0000   0.0000   0.0000   1.0000   0.0625   0.0000
MN  M00082   V$EVI1_05   Evi-1
MA  0.7368   0.0526   0.9474   0.0000   0.9474   0.7895   0.0526   0.9474   0.0526   0.9474   0.3889
MA  0.0000   0.0000   0.0526   0.2105   0.0000   0.0000   0.0000   0.0000   0.0000   0.0000   0.0556
MA  0.0526   0.9474   0.0000   0.0000   0.0000   0.0526   0.9474   0.0000   0.0000   0.0000   0.3333
MA  0.2105   0.0000   0.0000   0.7895   0.0526   0.1579   0.0000   0.0526   0.9474   0.0526   0.2222
MN  M00081   V$EVI1_04   Evi-1
MA  0.3750   0.2500   0.7500   0.1250   0.8750   0.3750   0.2500   0.7500   0.2500   0.6250   0.6250   0.2500   0.7500   0.2500   0.7500
MA  0.0000   0.0000   0.1250   0.1250   0.0000   0.0000   0.0000   0.0000   0.2500   0.0000   0.0000   0.0000   0.0000   0.0000   0.1250
MA  0.3750   0.7500   0.0000   0.0000   0.0000   0.2500   0.7500   0.0000   0.0000   0.0000   0.2500   0.7500   0.0000   0.0000   0.0000
MA  0.2500   0.0000   0.1250   0.7500   0.1250   0.3750   0.0000   0.2500   0.5000   0.3750   0.1250   0.0000   0.2500   0.7500   0.1250
MN  M00080   V$EVI1_03   Evi-1
MA  0.8519   0.0000   1.0000   0.0000   0.9630   1.0000   0.0000   1.0000   0.0000   0.9630   0.7037
MA  0.0000   0.0000   0.0000   0.0741   0.0000   0.0000   0.0000   0.0000   0.0000   0.0000   0.0370
MA  0.0000   1.0000   0.0000   0.0000   0.0000   0.0000   1.0000   0.0000   0.0000   0.0000   0.1481
MA  0.1481   0.0000   0.0000   0.9259   0.0370   0.0000   0.0000   0.0000   1.0000   0.0370   0.1111
MN  M00079   V$EVI1_02   Evi-1
MA  0.5714   0.0000   1.0000   0.0000   1.0000   1.0000   0.0000   1.0000   0.0000   0.9286   0.7857
MA  0.0714   0.0000   0.0000   0.5000   0.0000   0.0000   0.0000   0.0000   0.2143   0.0714   0.0000
MA  0.1429   0.9286   0.0000   0.0000   0.0000   0.0000   1.0000   0.0000   0.0000   0.0000   0.2143
MA  0.2143   0.0714   0.0000   0.5000   0.0000   0.0000   0.0000   0.0000   0.7857   0.0000   0.0000
MN  M00078   V$EVI1_01   Evi-1
MA  0.5385   0.0000   1.0000   0.0000   0.9231   1.0000   0.0000   1.0000   0.0000   0.8462   1.0000   0.0000   1.0000   0.0000   0.8462   0.8462
MA  0.0000   0.0000   0.0000   0.3846   0.0000   0.0000   0.0000   0.0000   0.2308   0.0000   0.0000   0.0000   0.0000   0.0769   0.0769   0.0769
MA  0.0769   1.0000   0.0000   0.0769   0.0000   0.0000   1.0000   0.0000   0.0000   0.0000   0.0000   1.0000   0.0000   0.0769   0.0000   0.0000
MA  0.3846   0.0000   0.0000   0.5385   0.0769   0.0000   0.0000   0.0000   0.7692   0.1538   0.0000   0.0000   0.0000   0.8462   0.0769   0.0769
XX
NA  T00120   CF2-II
SP  fruit fly, Drosophila melanogaster
MN  M00012   I$CF2II_01   CF2-II
MA  0.3300   0.0000   0.9400   0.0000   0.9400   0.0100   0.5100   0.0200   0.6300
MA  0.1500   0.0600   0.0000   0.0800   0.0200   0.0400   0.0300   0.1300   0.0600
MA  0.5100   0.0000   0.0600   0.0400   0.0400   0.0000   0.4100   0.0200   0.2600
MA  0.0100   0.9400   0.0000   0.8800   0.0000   0.9500   0.0500   0.8300   0.0500
MN  M00013   I$CF2II_02   CF2-II
MA  0.2680   0.0000   0.9400   0.0000   0.9600   0.0000   0.7000   0.0300   0.8100
MA  0.0412   0.0700   0.0000   0.0900   0.0100   0.0400   0.0300   0.0700   0.0000
MA  0.6907   0.0000   0.0600   0.0100   0.0300   0.0000   0.2600   0.0000   0.1600
MA  0.0000   0.9300   0.0000   0.9000   0.0000   0.9600   0.0100   0.9000   0.0300
XX
NA  T10754   ABF1   ABFI   ARS binding factor 1   ARS1   BAF1   bidirectionally activating factor   EBF2   OBF1   REB2   SBF-B   YKL112W
SP  yeast, Saccharomyces cerevisiae
MN  M00015   F$ABF1_01   ABF1
MA  0.3043   0.2500   0.5417   0.1667   0.6250   0.0000   0.0417   0.7500   0.0000   0.0417   0.4583   0.1667   0.5417   0.2500   1.0000   0.0000   0.0000   0.4167   0.5000   0.3913   0.2609   0.3043
MA  0.2609   0.4167   0.0000   0.2500   0.0000   0.0000   0.9583   0.0000   0.4167   0.1250   0.1667   0.1667   0.0833   0.2083   0.0000   1.0000   0.0000   0.0000   0.1250   0.2174   0.3043   0.1739
MA  0.1304   0.1667   0.1667   0.1667   0.3750   0.0417   0.0000   0.2083   0.0000   0.1667   0.1250   0.0417   0.1667   0.2083   0.0000   0.0000   1.0000   0.2500   0.2083   0.1304   0.2609   0.0870
MA  0.3043   0.1667   0.2917   0.4167   0.0000   0.9583   0.0000   0.0417   0.5833   0.6667   0.2500   0.6250   0.2083   0.3333   0.0000   0.0000   0.0000   0.3333   0.1667   0.2609   0.1739   0.4348
MN  M00197   F$ABF_C   ABF1
MA  0.2100   0.6546   0.0000   0.0000   0.6921   0.0000   0.0952   0.4009   0.1654   0.4551   0.3841   1.0000   0.0000   0.0000   0.4049
MA  0.2644   0.0000   0.0000   1.0000   0.0427   0.5338   0.1070   0.2336   0.1962   0.2636   0.1261   0.0000   1.0000   0.0000   0.0000
MA  0.1982   0.3454   0.0000   0.0000   0.1536   0.0000   0.1937   0.1575   0.1496   0.1226   0.2580   0.0000   0.0000   1.0000   0.2229
MA  0.3274   0.0000   1.0000   0.0000   0.1116   0.4662   0.6041   0.2080   0.4888   0.1587   0.2318   0.0000   0.0000   0.0000   0.3722
XX
NA  T00208   E74A
SP  fruit fly, Drosophila melanogaster
MN  MA0026   Eip74EF   ETS   (Jaspar)
MA  0.1176   0.2941   0.0000   0.0000   1.0000   1.0000   0.2941
MA  0.7059   0.7059   0.0000   0.0000   0.0000   0.0000   0.0588
MA  0.1176   0.0000   1.0000   1.0000   0.0000   0.0000   0.5882
MA  0.0588   0.0000   0.0000   0.0000   0.0000   0.0000   0.0588
MN  M00016   I$E74A_01   E74A
MA  0.2857   0.2143   0.7333   0.6875   0.1176   0.1176   0.2941   0.0000   0.0000   1.0000   1.0000   0.2941   0.0667   0.2000   0.3333   0.1429   0.1667
MA  0.3571   0.2143   0.0667   0.0000   0.4118   0.7059   0.7059   0.0000   0.0000   0.0000   0.0000   0.0588   0.1333   0.1333   0.2000   0.0714   0.2500
MA  0.1429   0.4286   0.1333   0.1250   0.1176   0.1176   0.0000   1.0000   1.0000   0.0000   0.0000   0.5882   0.0667   0.4667   0.2667   0.4286   0.5000
MA  0.2143   0.1429   0.0667   0.1875   0.3529   0.0588   0.0000   0.0000   0.0000   0.0000   0.0000   0.0588   0.7333   0.2000   0.2000   0.3571   0.0833
XX
NA  T02101   Ubx   ultrabithorax
SP  fruit fly, Drosophila pseudoobscura
MN  M00018   I$UBX_01   Ubx
MA  0.1481   0.3000   0.2647   0.1707   0.2667   0.1636   0.1452   0.0380   0.8605   0.9659   0.0000   0.1081   0.2203   0.1579   0.1111   0.2292   0.2195   0.2000   0.1667
MA  0.1481   0.1667   0.2059   0.1707   0.2000   0.3273   0.2097   0.0000   0.0349   0.0000   0.0341   0.0541   0.0508   0.4035   0.3148   0.2292   0.3415   0.1667   0.1250
MA  0.4444   0.2667   0.4118   0.4878   0.4000   0.2909   0.1290   0.0000   0.0349   0.0227   0.0341   0.5541   0.6949   0.2982   0.2037   0.0833   0.1707   0.5000   0.2917
MA  0.2593   0.2667   0.1176   0.1707   0.1333   0.2182   0.5161   0.9620   0.0698   0.0114   0.9318   0.2838   0.0339   0.1404   0.3704   0.4583   0.2683   0.1333   0.4167
XX
NA  T03848   Ubx   ultrabithorax   ultrathorax   Utx
SP  red flour beetle, Tribolium castaneum
MN  M00018   I$UBX_01   Ubx
MA  0.1481   0.3000   0.2647   0.1707   0.2667   0.1636   0.1452   0.0380   0.8605   0.9659   0.0000   0.1081   0.2203   0.1579   0.1111   0.2292   0.2195   0.2000   0.1667
MA  0.1481   0.1667   0.2059   0.1707   0.2000   0.3273   0.2097   0.0000   0.0349   0.0000   0.0341   0.0541   0.0508   0.4035   0.3148   0.2292   0.3415   0.1667   0.1250
MA  0.4444   0.2667   0.4118   0.4878   0.4000   0.2909   0.1290   0.0000   0.0349   0.0227   0.0341   0.5541   0.6949   0.2982   0.2037   0.0833   0.1707   0.5000   0.2917
MA  0.2593   0.2667   0.1176   0.1707   0.1333   0.2182   0.5161   0.9620   0.0698   0.0114   0.9318   0.2838   0.0339   0.1404   0.3704   0.4583   0.2683   0.1333   0.4167
XX
NA  T00863   Ubx   ultrabithorax
SP  fruit fly, Drosophila melanogaster
MN  MF0110   ubx   (FlyRegIII)
MA  0.2500   0.2500   0.0000   1.0000   0.7500   0.5000   0.0000   0.0000   0.2500
MA  0.2500   0.0000   0.0000   0.0000   0.2500   0.2500   0.0000   0.5000   0.7500
MA  0.5000   0.7500   0.0000   0.0000   0.0000   0.0000   0.0000   0.0000   0.0000
MA  0.0000   0.0000   1.0000   0.0000   0.0000   0.2500   1.0000   0.5000   0.0000
MN  MF0053   Ubx   (FlyRegII)
MA  0.1481   0.2997   0.2647   0.1708   0.2670   0.1640   0.1450   0.0380   0.8600   0.9660   0.0000   0.1080   0.2200   0.1580   0.1110   0.2292   0.2200   0.2000   0.1668
MA  0.1481   0.1668   0.2058   0.1708   0.2000   0.3270   0.2100   0.0000   0.0350   0.0000   0.0340   0.0540   0.0510   0.4040   0.3150   0.2292   0.3410   0.1670   0.1249
MA  0.4444   0.2667   0.4116   0.4875   0.4000   0.2910   0.1290   0.0000   0.0350   0.0230   0.0340   0.5540   0.6950   0.2980   0.2040   0.0831   0.1710   0.5000   0.2917
MA  0.2593   0.2667   0.1179   0.1708   0.1330   0.2180   0.5160   0.9620   0.0700   0.0110   0.9320   0.2840   0.0340   0.1400   0.3700   0.4585   0.2680   0.1330   0.4166
MN  MF0043   Ubx   (FlyRegI)
MA  0.2321   0.5536   0.9643   0.0000   0.0536   0.8750
MA  0.4643   0.3393   0.0000   0.0000   0.0357   0.0000
MA  0.0893   0.0000   0.0000   0.0000   0.0000   0.0000
MA  0.2143   0.1071   0.0357   1.0000   0.9107   0.1250
MN  MA0094   Ubx   HOMEO   (Jaspar)
MA  0.0341   0.8182   0.8977   0.0114
MA  0.0000   0.0455   0.0114   0.0568
MA  0.0000   0.0341   0.0682   0.0455
MA  0.9659   0.1023   0.0227   0.8864
MN  M00018   I$UBX_01   Ubx
MA  0.1481   0.3000   0.2647   0.1707   0.2667   0.1636   0.1452   0.0380   0.8605   0.9659   0.0000   0.1081   0.2203   0.1579   0.1111   0.2292   0.2195   0.2000   0.1667
MA  0.1481   0.1667   0.2059   0.1707   0.2000   0.3273   0.2097   0.0000   0.0349   0.0000   0.0341   0.0541   0.0508   0.4035   0.3148   0.2292   0.3415   0.1667   0.1250
MA  0.4444   0.2667   0.4118   0.4878   0.4000   0.2909   0.1290   0.0000   0.0349   0.0227   0.0341   0.5541   0.6949   0.2982   0.2037   0.0833   0.1707   0.5000   0.2917
MA  0.2593   0.2667   0.1176   0.1707   0.1333   0.2182   0.5161   0.9620   0.0698   0.0114   0.9318   0.2838   0.0339   0.1404   0.3704   0.4583   0.2683   0.1333   0.4167
XX
NA  T00193   Dfd   CG2189   CT7132   deformed   DmDfd   EbR11   l(3)84Ae
SP  fruit fly, Drosophila melanogaster
MN  MF0087   dfd   (FlyRegIII)
MA  0.2857   0.0000   1.0000   0.0000   0.0000   1.0000   1.0000   0.0000   0.0000   0.8571
MA  0.0000   0.0000   0.0000   0.0000   0.0000   0.0000   0.0000   0.0000   0.0000   0.0000
MA  0.0000   1.0000   0.0000   0.0000   0.0000   0.0000   0.0000   0.0000   0.7143   0.1429
MA  0.7143   0.0000   0.0000   1.0000   1.0000   0.0000   0.0000   1.0000   0.2857   0.0000
MN  MF0012   Dfd   (FlyRegI)
MA  0.0625   0.0625   0.9375   0.9375   0.0000   0.0625   0.5000   0.0000
MA  0.1250   0.0000   0.0625   0.0625   0.0000   0.0000   0.0000   0.3125
MA  0.1250   0.0000   0.0000   0.0000   0.0000   0.3125   0.3750   0.1250
MA  0.6875   0.9375   0.0000   0.0000   1.0000   0.6250   0.1250   0.5625
MN  M00019   I$DFD_01   Dfd
MA  0.2475   0.2525   0.2825   0.2450   0.2000   0.3550   1.0000   0.0000   0.0000   1.0000   0.3125   0.0825   0.2431   0.2419   0.2525   0.2469
MA  0.2575   0.2425   0.2325   0.2250   0.2725   0.1525   0.0000   0.0000   0.0000   0.0000   0.4475   0.3300   0.2080   0.2045   0.2475   0.2519
MA  0.2475   0.2525   0.2625   0.3075   0.2800   0.3500   0.0000   0.0000   0.0000   0.0000   0.1125   0.0650   0.2556   0.3416   0.2575   0.2444
MA  0.2475   0.2525   0.2225   0.2225   0.2475   0.1425   0.0000   1.0000   1.0000   0.0000   0.1275   0.5225   0.2932   0.2120   0.2425   0.2569
XX
NA  T00295   Ftz   fushi tarazu
SP  fruit fly, Drosophila melanogaster
MN  MF0093   ftz   (FlyRegIII)
MA  0.2857   0.2381   0.2857   0.0952   0.0000   1.0000   1.0000   0.0000   0.0000   0.4762   0.1429   0.3333   0.1905
MA  0.1905   0.3333   0.1429   0.3333   0.0000   0.0000   0.0000   0.0476   0.0952   0.0476   0.4286   0.4286   0.1905
MA  0.3810   0.2381   0.5238   0.1429   0.0000   0.0000   0.0000   0.0000   0.7619   0.3333   0.2381   0.0952   0.2381
MA  0.1429   0.1905   0.0476   0.4286   1.0000   0.0000   0.0000   0.9524   0.1429   0.1429   0.1905   0.1429   0.3810
MN  MF0092   ftz   (FlyRegIII)
MA  0.0455   0.0455   0.0000   0.8636   1.0000   0.0455   0.1364   0.2273   0.2273   0.0455
MA  0.0909   0.3182   0.0000   0.0455   0.0000   0.0000   0.0000   0.0455   0.3182   0.5000
MA  0.4091   0.1364   0.0909   0.0000   0.0000   0.0909   0.2727   0.5000   0.2727   0.0909
MA  0.4545   0.5000   0.9091   0.0909   0.0000   0.8636   0.5909   0.2273   0.1818   0.3636
MN  MF0069   ftz   (FlyRegII)
MA  0.2860   0.2382   0.2857   0.0950   0.0000   1.0000   1.0000   0.0000   0.0000   0.4760   0.1430   0.3330   0.1902
MA  0.1900   0.3333   0.1429   0.3330   0.0000   0.0000   0.0000   0.0480   0.0950   0.0480   0.4290   0.4290   0.1902
MA  0.3810   0.2382   0.5235   0.1430   0.0000   0.0000   0.0000   0.0000   0.7620   0.3330   0.2380   0.0950   0.2382
MA  0.1430   0.1902   0.0480   0.4290   1.0000   0.0000   0.0000   0.9520   0.1430   0.1430   0.1900   0.1430   0.3814
MN  MF0022   ftz   (FlyRegI)
MA  0.2879   0.2424   0.1061   0.5909   0.8485   0.0909   0.1667   0.8182
MA  0.0606   0.2121   0.6061   0.3788   0.1364   0.0000   0.1061   0.0455
MA  0.4697   0.3333   0.0909   0.0000   0.0000   0.0000   0.0303   0.0455
MA  0.1818   0.2121   0.1970   0.0303   0.0152   0.9091   0.6970   0.0909
MN  M00020   I$FTZ_01   Ftz
MA  0.5556   0.4444   0.4444   0.2222   0.0000   0.7778   1.0000   0.0000   0.0000   1.0000   1.0000   0.0000
MA  0.2222   0.2222   0.0000   0.2222   0.6667   0.0000   0.0000   0.0000   0.0000   0.0000   0.0000   0.0000
MA  0.2222   0.2222   0.2222   0.5556   0.0000   0.1111   0.0000   0.0000   0.0000   0.0000   0.0000   1.0000
MA  0.0000   0.1111   0.3333   0.0000   0.3333   0.1111   0.0000   1.0000   1.0000   0.0000   0.0000   0.0000
XX
NA  T00456   Kr   Krueppel   Kruppel
SP  fruit fly, Drosophila melanogaster
MN  M00021   I$KR_01   Kr
MA  0.8333   0.5000   0.1667   0.0000   0.0000   0.1667   0.1667   0.0000   0.6667   0.5000
MA  0.0000   0.3333   0.5000   0.0000   0.0000   0.0000   0.0000   0.0000   0.0000   0.1667
MA  0.1667   0.0000   0.0000   1.0000   1.0000   0.8333   0.0000   0.0000   0.1667   0.0000
MA  0.0000   0.1667   0.3333   0.0000   0.0000   0.0000   0.8333   1.0000   0.1667   0.3333
MN  M01089   I$KR_Q6   KR
XX
NA  T00395   Hb   Hunchback
SP  fruit fly, Drosophila melanogaster
MN  M00022   I$HB_01   Hb
MA  0.0625   0.3750   0.5625   0.2500   0.8125   1.0000   1.0000   0.8750   0.9375   0.5625
MA  0.3125   0.5000   0.1875   0.1875   0.0625   0.0000   0.0000   0.0000   0.0625   0.1250
MA  0.5000   0.1250   0.2500   0.0625   0.0000   0.0000   0.0000   0.1250   0.0000   0.1250
MA  0.1250   0.0000   0.0000   0.5000   0.1250   0.0000   0.0000   0.0000   0.0000   0.1875
XX
NA  T00377   HOXA5   Chox-1.3 (chick)   Hox-1.3   Hoxa-5
SP  mouse, Mus musculus
MN  M00023   V$HOX13_01   HOXA5 (Hox-1.3)
MA  0.1000   0.0000   0.1000   0.3000   0.4000   0.4000   0.1000   0.3000   0.1000   0.1000   0.1000   0.1000   0.2000   1.0000   0.0000   0.0000   1.0000   0.0000   0.0000   0.2000   0.2000   0.3000   0.2000   0.3000   0.4000   0.2000   0.3000   0.1000   0.1000   0.4000
MA  0.2000   0.2000   0.7000   0.4000   0.3000   0.2000   0.5000   0.2000   0.4000   0.9000   0.6000   0.5000   0.7000   0.0000   0.0000   0.0000   0.0000   0.2000   0.2000   0.2000   0.3000   0.0000   0.5000   0.2000   0.4000   0.4000   0.3000   0.5000   0.7000   0.2000
MA  0.1000   0.7000   0.1000   0.1000   0.0000   0.1000   0.2000   0.0000   0.1000   0.0000   0.1000   0.0000   0.0000   0.0000   0.0000   0.0000   0.0000   0.5000   0.0000   0.5000   0.3000   0.3000   0.1000   0.4000   0.1000   0.3000   0.0000   0.0000   0.1000   0.2000
MA  0.6000   0.1000   0.1000   0.2000   0.3000   0.3000   0.2000   0.5000   0.4000   0.0000   0.2000   0.4000   0.1000   0.0000   1.0000   1.0000   0.0000   0.3000   0.8000   0.1000   0.2000   0.4000   0.2000   0.1000   0.1000   0.1000   0.4000   0.4000   0.1000   0.2000
XX
NA  T09126   E2F-1   adenovirus E2 gene binding Factor 1   E2F   E2F1
SP  mouse, Mus musculus
MN  M00024   V$E2F_01   E2F
MA  0.2000   0.4000   0.2000   0.0000   0.0000   0.0000   0.0000   0.0000   1.0000   1.0000   1.0000   1.0000   0.2000   0.0000   0.4000
MA  0.0000   0.2000   0.4000   0.2000   1.0000   0.0000   0.8000   0.0000   0.0000   0.0000   0.0000   0.0000   0.4000   0.0000   0.0000
MA  0.0000   0.0000   0.4000   0.8000   0.0000   1.0000   0.2000   1.0000   0.0000   0.0000   0.0000   0.0000   0.0000   0.4000   0.6000
MA  0.8000   0.4000   0.0000   0.0000   0.0000   0.0000   0.0000   0.0000   0.0000   0.0000   0.0000   0.0000   0.4000   0.6000   0.0000
MN  M00940   V$E2F1_Q6_01   E2F-1
MN  M00939   V$E2F1_Q4_01   E2F-1
MN  M00920   V$E2F_Q6_01   E2F
MN  M00919   V$E2F_Q4_01   E2F
MN  M00918   V$E2F_Q3_01   E2F
MN  M00803   V$E2F_Q2   E2F
MN  M00516   V$E2F_03   E2F
MA  0.0690   0.0345   0.0000   0.0345   0.0000   0.0000   0.0000   0.0000   0.0345   0.5172   0.4483   0.4483
MA  0.1034   0.0345   0.0345   0.4483   0.1034   1.0000   0.0000   0.7586   0.2759   0.3103   0.0345   0.1379
MA  0.0690   0.0690   0.0690   0.5172   0.8966   0.0000   1.0000   0.2414   0.5862   0.1034   0.2414   0.3103
MA  0.7586   0.8621   0.8966   0.0000   0.0000   0.0000   0.0000   0.0000   0.1034   0.0690   0.2759   0.1034
MN  M00431   V$E2F1_Q6   E2F-1
MN  M00430   V$E2F1_Q4   E2F-1
MN  M00050   V$E2F_02   E2F
MA  0.0000   0.0000   0.0000   0.0000   0.0000   0.0000   0.0000   0.0000
MA  0.0000   0.0000   0.0000   0.5000   0.1667   1.0000   0.0000   0.9167
MA  0.0000   0.0000   0.0000   0.5000   0.8333   0.0000   1.0000   0.0833
MA  1.0000   1.0000   1.0000   0.0000   0.0000   0.0000   0.0000   0.0000
XX
NA  T01009   RSRFC4
SP  human, Homo sapiens
MN  MA0052   MEF2A   MADS   (Jaspar)
MA  0.0172   0.0000   0.9828   0.0345   0.1552   0.1034   0.6379   0.0345   0.9655   0.1034
MA  0.8621   0.0000   0.0172   0.0172   0.0000   0.0000   0.0000   0.0000   0.0000   0.0000
MA  0.0000   0.0000   0.0000   0.0000   0.0000   0.0000   0.0000   0.0000   0.0345   0.8621
MA  0.1207   1.0000   0.0000   0.9483   0.8448   0.8966   0.3621   0.9655   0.0000   0.0345
MN  M00026   V$RSRFC4_01   RSRFC4
MA  0.4474   0.2632   0.0789   0.0000   0.0000   1.0000   0.0263   0.1316   0.2105   0.6053   0.0000   1.0000   0.1053   0.3684   0.3158   0.1316
MA  0.1053   0.0526   0.0789   0.9211   0.0000   0.0000   0.0000   0.0000   0.0000   0.0000   0.0000   0.0000   0.0263   0.5263   0.1579   0.2368
MA  0.3158   0.3421   0.3158   0.0000   0.0000   0.0000   0.0000   0.0000   0.0000   0.0000   0.0000   0.0000   0.8684   0.0000   0.0526   0.1316
MA  0.1316   0.3421   0.5263   0.0789   1.0000   0.0000   0.9737   0.8684   0.7895   0.3947   1.0000   0.0000   0.0000   0.1053   0.4737   0.5000
MN  M00407   V$RSRFC4_Q2   RSRFC4
XX
NA  T01085   abaA   ABAA
SP  Aspergillus nidulans, Emericella nidulans
MN  M00027   F$ABAA_01   AbaA
MA  0.1364   0.2273   0.0909   0.0000   0.0000   0.0455   0.3182   0.0000   1.0000   0.0000   0.0000   0.0000   0.0000   0.3182   0.2273   0.1818   0.1364   0.2727   0.0455
MA  0.4545   0.4091   0.2727   0.2727   0.4545   0.3636   0.0909   1.0000   0.0000   0.0000   0.0000   1.0000   0.6818   0.2273   0.1818   0.3182   0.2727   0.4091   0.3182
MA  0.0909   0.2727   0.2273   0.2727   0.0909   0.0455   0.3182   0.0000   0.0000   0.0000   0.0000   0.0000   0.0000   0.0909   0.3182   0.1364   0.3636   0.1818   0.2273
MA  0.3182   0.0909   0.4091   0.4545   0.4545   0.5455   0.2727   0.0000   0.0000   1.0000   1.0000   0.0000   0.3182   0.3636   0.2727   0.3636   0.2273   0.1364   0.4091
XX
NA  T00386   HSTF   dHSF (Drosophila heat shock factor)   HAP   heat shock transcription factor   HSF
SP  fruit fly, Drosophila melanogaster
MN  MF0029   Hsf   (FlyRegI)
MA  0.0000   0.0000   0.0000   0.6000   0.0000   0.8000   0.8000   0.2000   0.4000   0.0000   0.0000   0.0000   0.0000   0.6000
MA  0.0000   1.0000   0.0000   0.4000   0.0000   0.0000   0.0000   0.2000   0.2000   0.0000   0.0000   1.0000   0.0000   0.4000
MA  0.0000   0.0000   0.4000   0.0000   1.0000   0.0000   0.0000   0.4000   0.0000   0.0000   0.0000   0.0000   0.6000   0.0000
MA  1.0000   0.0000   0.6000   0.0000   0.0000   0.2000   0.2000   0.2000   0.4000   1.0000   1.0000   0.0000   0.4000   0.0000
MN  M00028   I$HSF_01   HSF
MA  0.6200   0.0000   0.9600   0.8600   0.4600
MA  0.2800   0.0000   0.0400   0.0200   0.0200
MA  0.0800   1.0000   0.0000   0.1000   0.2800
MA  0.0200   0.0000   0.0000   0.0200   0.2400
MN  M00166   I$HSF_05   HSF
MA  0.2400   0.0200   0.0000   0.0000   0.0200   0.6200   0.0000   0.9600   0.8600   0.4600   0.6200   0.0000   0.9600   0.8600   0.4600
MA  0.2800   0.1000   0.0000   1.0000   0.0800   0.2800   0.0000   0.0400   0.0200   0.0200   0.2800   0.0000   0.0400   0.0200   0.0200
MA  0.0200   0.0200   0.0400   0.0000   0.2800   0.0800   1.0000   0.0000   0.1000   0.2800   0.0800   1.0000   0.0000   0.1000   0.2800
MA  0.4600   0.8600   0.9600   0.0000   0.6200   0.0200   0.0000   0.0000   0.0200   0.2400   0.0200   0.0000   0.0000   0.0200   0.2400
MN  M00165   I$HSF_04   HSF
MA  0.6200   0.0000   0.9600   0.8600   0.4600   0.2400   0.0200   0.0000   0.0000   0.0200   0.6200   0.0000   0.9600   0.8600   0.4600
MA  0.2800   0.0000   0.0400   0.0200   0.0200   0.2800   0.1000   0.0000   1.0000   0.0800   0.2800   0.0000   0.0400   0.0200   0.0200
MA  0.0800   1.0000   0.0000   0.1000   0.2800   0.0200   0.0200   0.0400   0.0000   0.2800   0.0800   1.0000   0.0000   0.1000   0.2800
MA  0.0200   0.0000   0.0000   0.0200   0.2400   0.4600   0.8600   0.9600   0.0000   0.6200   0.0200   0.0000   0.0000   0.0200   0.2400
MN  M00164   I$HSF_03   HSF
MA  0.6200   0.0000   0.9600   0.8600   0.4600   0.6200   0.0000   0.9600   0.8600   0.4600   0.2400   0.0200   0.0000   0.0000   0.0200
MA  0.2800   0.0000   0.0400   0.0200   0.0200   0.2800   0.0000   0.0400   0.0200   0.0200   0.2800   0.1000   0.0000   1.0000   0.0800
MA  0.0800   1.0000   0.0000   0.1000   0.2800   0.0800   1.0000   0.0000   0.1000   0.2800   0.0200   0.0200   0.0400   0.0000   0.2800
MA  0.0200   0.0000   0.0000   0.0200   0.2400   0.0200   0.0000   0.0000   0.0200   0.2400   0.4600   0.8600   0.9600   0.0000   0.6200
MN  M00163   I$HSF_02   HSF
MA  0.6200   0.0000   0.9600   0.8600   0.4600   0.6200   0.0000   0.9600   0.8600   0.4600   0.6200   0.0000   0.9600   0.8600   0.4600
MA  0.2800   0.0000   0.0400   0.0200   0.0200   0.2800   0.0000   0.0400   0.0200   0.0200   0.2800   0.0000   0.0400   0.0200   0.0200
MA  0.0800   1.0000   0.0000   0.1000   0.2800   0.0800   1.0000   0.0000   0.1000   0.2800   0.0800   1.0000   0.0000   0.1000   0.2800
MA  0.0200   0.0000   0.0000   0.0200   0.2400   0.0200   0.0000   0.0000   0.0200   0.2400   0.0200   0.0000   0.0000   0.0200   0.2400
XX
NA  T00488   MATa1   a1   YCR097W
SP  yeast, Saccharomyces cerevisiae
MN  M00030   F$MATA1_01   MATa1
MA  0.0000   0.0000   1.0000   0.0000   0.0000   0.0714   0.7143   0.4286   0.3571   0.1429
MA  0.0714   0.0000   0.0000   0.0000   0.0000   0.1429   0.0000   0.1429   0.2857   0.0714
MA  0.0714   1.0000   0.0000   0.0000   1.0000   0.0000   0.2143   0.2857   0.0714   0.0714
MA  0.8571   0.0000   0.0000   1.0000   0.0000   0.7857   0.0714   0.1429   0.2857   0.7143
XX
NA  T00487   MATalpha2   alpha2   YCL67C   YCR39C   YCR96C
SP  yeast, Saccharomyces cerevisiae
MN  MS0008   MATalpha2   (SCPD)
MA  0.0000   0.8182   0.0000   0.0000   0.0000   0.9091   0.8182   0.3636   0.0000
MA  0.9091   0.0000   0.0000   0.0000   0.0000   0.0000   0.0909   0.0000   0.0000
MA  0.0000   0.1818   0.0000   1.0000   0.0000   0.0000   0.0000   0.0000   0.0000
MA  0.0909   0.0000   1.0000   0.0000   1.0000   0.0909   0.0909   0.6364   1.0000
MN  M00031   F$MATALPHA2_01   MATalpha2
MA  0.1429   0.1429   0.5714   0.0714   0.0000   0.0000   0.3571   0.5000   0.5000   0.4286
MA  0.1429   0.7143   0.0714   0.0714   0.0000   0.0714   0.2143   0.1429   0.0714   0.2143
MA  0.2143   0.0714   0.2857   0.0000   0.9286   0.0000   0.1429   0.1429   0.0000   0.0714
MA  0.5000   0.0714   0.0714   0.8571   0.0714   0.9286   0.2857   0.2143   0.4286   0.2857
XX
NA  T08420   c-Ets-1   Ets1   p54
SP  mouse, Mus musculus
MN  M00032   V$CETS1P54_01   c-Ets-1(p54)
MA  0.4667   0.0667   0.3333   0.0000   0.0000   1.0000   0.5333   0.2667   0.0667   0.3333
MA  0.1333   0.9333   0.6000   0.0000   0.0000   0.0000   0.1333   0.0667   0.4000   0.2667
MA  0.2000   0.0000   0.0000   1.0000   1.0000   0.0000   0.0000   0.6667   0.0000   0.2667
MA  0.2000   0.0000   0.0667   0.0000   0.0000   0.0000   0.3333   0.0000   0.5333   0.1333
MN  M00971   V$ETS_Q6   Ets
MN  M00771   V$ETS_Q4   Ets
MN  M00339   V$ETS1_B   c-Ets-1
XX
NA  T08323   p53   ASp53   cellular tumor antigen p53   NSp53   p53as   RSp53   TP53   TRP53
SP  mouse, Mus musculus
MN  M00034   V$P53_01   p53
MA  0.2353   0.2941   0.8824   0.0000   1.0000   0.0000   0.0000   0.0000   0.0000   0.0000   0.0000   0.0000   0.1176   0.0000   1.0000   0.0000   0.0000   0.0000   0.0000   0.0000
MA  0.0000   0.0000   0.0000   1.0000   0.0000   0.0000   0.0000   0.7647   1.0000   1.0000   0.0000   0.0000   0.0000   1.0000   0.0000   0.0000   0.0000   0.1176   0.7647   0.4375
MA  0.7647   0.7059   0.1176   0.0000   0.0000   0.0000   1.0000   0.0000   0.0000   0.0000   1.0000   1.0000   0.8824   0.0000   0.0000   0.0000   1.0000   0.0000   0.0000   0.1250
MA  0.0000   0.0000   0.0000   0.0000   0.0000   1.0000   0.0000   0.2353   0.0000   0.0000   0.0000   0.0000   0.0000   0.0000   0.0000   1.0000   0.0000   0.8824   0.2353   0.4375
MN  M00761   V$P53_DECAMER_Q2   p53 decamer
MN  M00272   V$P53_02   p53
MA  0.4040   0.2041   0.5612   0.0000   0.5354   0.1500   0.0000   0.0000   0.0000   0.1224
MA  0.1313   0.0306   0.0306   0.9490   0.0808   0.0000   0.0000   0.5000   0.6939   0.3571
MA  0.2323   0.7143   0.4082   0.0000   0.0808   0.0300   1.0000   0.0000   0.0000   0.0306
MA  0.2323   0.0510   0.0000   0.0510   0.3030   0.8200   0.0000   0.5000   0.3061   0.4898
XX
NA  T08321   p53-isoform1   ASp53   NSp53   p53   p53as   RSp53
SP  human, Homo sapiens
MN  M00034   V$P53_01   p53
MA  0.2353   0.2941   0.8824   0.0000   1.0000   0.0000   0.0000   0.0000   0.0000   0.0000   0.0000   0.0000   0.1176   0.0000   1.0000   0.0000   0.0000   0.0000   0.0000   0.0000
MA  0.0000   0.0000   0.0000   1.0000   0.0000   0.0000   0.0000   0.7647   1.0000   1.0000   0.0000   0.0000   0.0000   1.0000   0.0000   0.0000   0.0000   0.1176   0.7647   0.4375
MA  0.7647   0.7059   0.1176   0.0000   0.0000   0.0000   1.0000   0.0000   0.0000   0.0000   1.0000   1.0000   0.8824   0.0000   0.0000   0.0000   1.0000   0.0000   0.0000   0.1250
MA  0.0000   0.0000   0.0000   0.0000   0.0000   1.0000   0.0000   0.2353   0.0000   0.0000   0.0000   0.0000   0.0000   0.0000   0.0000   1.0000   0.0000   0.8824   0.2353   0.4375
MN  M00761   V$P53_DECAMER_Q2   p53 decamer
MN  M00272   V$P53_02   p53
MA  0.4040   0.2041   0.5612   0.0000   0.5354   0.1500   0.0000   0.0000   0.0000   0.1224
MA  0.1313   0.0306   0.0306   0.9490   0.0808   0.0000   0.0000   0.5000   0.6939   0.3571
MA  0.2323   0.7143   0.4082   0.0000   0.0808   0.0300   1.0000   0.0000   0.0000   0.0306
MA  0.2323   0.0510   0.0000   0.0510   0.3030   0.8200   0.0000   0.5000   0.3061   0.4898
XX
NA  T01430   v-Maf
SP  AS42, avian musculoaponeurotic fibrosarcoma virus
MN  M00035   V$VMAF_01   v-Maf
MA  0.4359   0.3077   0.4872   0.1282   0.0513   0.2308   0.0513   0.0256   0.9487   0.0000   0.1282   0.2051   0.5897   0.0256   0.1026   0.6154   0.1795   0.3077   0.3077
MA  0.0769   0.1795   0.1795   0.1538   0.0000   0.7436   0.0513   0.0513   0.0000   0.8718   0.1282   0.5385   0.0256   0.0000   0.7436   0.1282   0.4615   0.2821   0.2564
MA  0.2051   0.2051   0.1538   0.0256   0.9231   0.0000   0.0000   0.8462   0.0513   0.0000   0.1538   0.1795   0.1795   0.9231   0.1026   0.1795   0.1538   0.2308   0.2308
MA  0.2821   0.3077   0.1795   0.6923   0.0256   0.0256   0.8974   0.0769   0.0000   0.1282   0.5897   0.0769   0.2051   0.0513   0.0513   0.0769   0.2051   0.1795   0.2051
MN  M00983   V$MAF_Q6_01   MAF
XX
NA  T00893   v-Jun
SP  ASV 17, avian sarcoma virus 17
MN  M00036   V$VJUN_01   v-Jun
MA  0.2500   0.0833   0.2500   0.8333   0.0000   0.0000   1.0000   0.0000   0.0000   0.0000   0.0000   1.0000   0.0000   0.2083   0.1250   0.2083
MA  0.3333   0.4583   0.0000   0.0000   0.0000   0.0000   0.0000   1.0000   0.0000   0.0000   1.0000   0.0000   0.0833   0.3333   0.5417   0.4167
MA  0.2083   0.1250   0.6250   0.1667   0.0000   1.0000   0.0000   0.0000   1.0000   0.0000   0.0000   0.0000   0.0417   0.1667   0.1667   0.0000
MA  0.2083   0.3333   0.1250   0.0000   1.0000   0.0000   0.0000   0.0000   0.0000   1.0000   0.0000   0.0000   0.8750   0.2917   0.1667   0.3750
XX
NA  T01440   NF-E2   nuclear factor erythroid 2 p45
SP  human, Homo sapiens
MN  M00037   V$NFE2_01   NF-E2
MA  0.2222   0.2222   0.1111   0.0000   0.0000   1.0000   0.0000   0.0000   0.0000   0.8889   0.1111
MA  0.2222   0.0000   0.8889   0.0000   0.0000   0.0000   0.3333   0.0000   0.8889   0.1111   0.4444
MA  0.0000   0.7778   0.0000   0.0000   1.0000   0.0000   0.6667   0.1111   0.0000   0.0000   0.0000
MA  0.5556   0.0000   0.0000   1.0000   0.0000   0.0000   0.0000   0.8889   0.1111   0.0000   0.4444
MN  M00983   V$MAF_Q6_01   MAF
XX
NA  T10187   NF-E2   45kDa   NFE2   nuclear factor erythroid 2 p45   nuclear factor, erythroid derived 2   p45   p45nf-e2   p45NFE2
SP  mouse, Mus musculus
MN  M00037   V$NFE2_01   NF-E2
MA  0.2222   0.2222   0.1111   0.0000   0.0000   1.0000   0.0000   0.0000   0.0000   0.8889   0.1111
MA  0.2222   0.0000   0.8889   0.0000   0.0000   0.0000   0.3333   0.0000   0.8889   0.1111   0.4444
MA  0.0000   0.7778   0.0000   0.0000   1.0000   0.0000   0.6667   0.1111   0.0000   0.0000   0.0000
MA  0.5556   0.0000   0.0000   1.0000   0.0000   0.0000   0.0000   0.8889   0.1111   0.0000   0.4444
MN  M00983   V$MAF_Q6_01   MAF
XX
NA  T00321   GCN4   YEL009C
SP  yeast, Saccharomyces cerevisiae
MN  MS0005   GCN4   (SCPD)
MA  0.0000   0.0000   1.0000   0.0455   0.0000   0.2273
MA  0.0000   0.0000   0.0000   0.7727   0.0000   0.5455
MA  0.0000   0.9545   0.0000   0.0909   0.0455   0.1364
MA  1.0000   0.0455   0.0000   0.0909   0.9545   0.0909
MN  MY0069   Gcn4   (Yeastract)
MA  0.0000   1.0000   0.0000   0.0000   0.0000   0.0000
MA  1.0000   0.0000   1.0000   0.0000   0.0000   0.0000
MA  0.0000   0.0000   0.0000   1.0000   0.0000   1.0000
MA  0.0000   0.0000   0.0000   0.0000   1.0000   0.0000
MN  MY0079   Gcn4   (Yeastract)
MA  0.0000   0.0000   0.0000   0.0000   0.0000   0.0000   0.0000   1.0000
MA  0.0000   0.0000   0.0000   1.0000   0.0000   0.0000   0.0000   0.0000
MA  0.0000   0.0000   1.0000   0.0000   1.0000   0.0000   1.0000   0.0000
MA  1.0000   1.0000   0.0000   0.0000   0.0000   1.0000   0.0000   0.0000
MN  MY0078   Gcn4   (Yeastract)
MA  0.0000   0.0000   0.0000   0.0000   0.0000   0.0000   1.0000   1.0000
MA  0.0000   0.0000   0.0000   1.0000   0.0000   1.0000   0.0000   0.0000
MA  0.0000   0.0000   1.0000   0.0000   1.0000   0.0000   0.0000   0.0000
MA  1.0000   1.0000   0.0000   0.0000   0.0000   0.0000   0.0000   0.0000
MN  MY0077   Gcn4   (Yeastract)
MA  0.0000   0.0000   1.0000   0.0000   0.0000   0.0000   1.0000   1.0000
MA  0.0000   0.0000   0.0000   1.0000   0.0000   0.0000   0.0000   0.0000
MA  0.0000   0.0000   0.0000   0.0000   1.0000   0.0000   0.0000   0.0000
MA  1.0000   1.0000   0.0000   0.0000   0.0000   1.0000   0.0000   0.0000
MN  MY0076   Gcn4   (Yeastract)
MA  0.0000   0.0000   1.0000   0.0000   0.0000   0.0000   1.0000
MA  0.0000   0.0000   0.0000   0.0000   0.0000   1.0000   0.0000
MA  0.0000   1.0000   0.0000   0.0000   0.0000   0.0000   0.0000
MA  1.0000   0.0000   0.0000   1.0000   1.0000   0.0000   0.0000
MN  MY0075   Gcn4   (Yeastract)
MA  0.0000   0.0000   1.0000   0.0000   0.0000   0.0000   1.0000
MA  0.0000   0.0000   0.0000   0.5000   0.0000   1.0000   0.0000
MA  0.0000   1.0000   0.0000   0.5000   0.0000   0.0000   0.0000
MA  1.0000   0.0000   0.0000   0.0000   1.0000   0.0000   0.0000
MN  MY0074   Gcn4   (Yeastract)
MA  0.0000   0.0000   1.0000   0.0000   0.0000   0.5000   0.0000
MA  0.0000   0.0000   0.0000   1.0000   0.0000   0.5000   0.0000
MA  0.0000   1.0000   0.0000   0.0000   0.0000   0.0000   0.0000
MA  1.0000   0.0000   0.0000   0.0000   1.0000   0.0000   1.0000
MN  MY0073   Gcn4   (Yeastract)
MA  0.0000   0.0000   1.0000   0.0000   0.0000   0.0000   1.0000
MA  0.0000   0.0000   0.0000   1.0000   0.0000   0.0000   0.0000
MA  0.0000   1.0000   0.0000   0.0000   0.0000   1.0000   0.0000
MA  1.0000   0.0000   0.0000   0.0000   1.0000   0.0000   0.0000
MN  MY0072   Gcn4   (Yeastract)
MA  0.0000   0.0000   1.0000   0.0000   0.0000   0.0000
MA  0.0000   0.0000   0.0000   1.0000   0.0000   1.0000
MA  0.0000   1.0000   0.0000   0.0000   0.0000   0.0000
MA  1.0000   0.0000   0.0000   0.0000   1.0000   0.0000
MN  MY0071   Gcn4   (Yeastract)
MA  0.5000   0.5000   0.0000   0.0000   1.0000   0.0000   0.0000   0.0000
MA  0.0000   0.0000   0.0000   0.0000   0.0000   1.0000   0.0000   1.0000
MA  0.5000   0.5000   0.0000   1.0000   0.0000   0.0000   0.0000   0.0000
MA  0.0000   0.0000   1.0000   0.0000   0.0000   0.0000   1.0000   0.0000
MN  MY0070   Gcn4   (Yeastract)
MA  0.0000   0.0000   1.0000   0.0000   0.0000   0.0000   1.0000   0.0000
MA  0.0000   1.0000   0.0000   1.0000   0.0000   0.0000   0.0000   0.0000
MA  1.0000   0.0000   0.0000   0.0000   1.0000   0.0000   0.0000   1.0000
MA  0.0000   0.0000   0.0000   0.0000   0.0000   1.0000   0.0000   0.0000
MN  M00038   F$GCN4_01   GCN4
MA  0.2857   0.1333   0.3889   0.1000   0.1304   0.2000   0.1852   0.1333   0.1622   0.4524   0.0000   0.0000   1.0000   0.0000   0.0465   0.0233   1.0000   0.0233   0.3158   0.1176   0.3529   0.1818   0.2258   0.1429   0.1852   0.3200   0.2609
MA  0.4286   0.4667   0.3333   0.3500   0.2609   0.1600   0.4074   0.4000   0.2432   0.1429   0.0000   0.0000   0.0000   1.0000   0.0000   0.9767   0.0000   0.2558   0.4211   0.4118   0.2941   0.2727   0.3226   0.2857   0.3704   0.2800   0.3043
MA  0.1429   0.3333   0.1111   0.4500   0.2609   0.4000   0.2593   0.3000   0.2973   0.3571   0.0000   1.0000   0.0000   0.0000   0.0000   0.0000   0.0000   0.1163   0.0526   0.3824   0.1176   0.3333   0.1290   0.3929   0.2222   0.1200   0.1739
MA  0.1429   0.0667   0.1667   0.1000   0.3478   0.2400   0.1481   0.1667   0.2973   0.0476   1.0000   0.0000   0.0000   0.0000   0.9535   0.0000   0.0000   0.6047   0.2105   0.0882   0.2353   0.2121   0.3226   0.1786   0.2222   0.2800   0.2609
MN  M00204   F$GCN4_C   GCN4
MA  0.3494   0.6727   0.5584   0.0000   0.0000   1.0000   0.0000   0.0000   0.0000   0.4906
MA  0.3195   0.0000   0.0000   0.0000   0.0000   0.0000   0.7815   0.0000   1.0000   0.2381
MA  0.2260   0.3273   0.3156   0.0000   1.0000   0.0000   0.0000   0.0000   0.0000   0.0000
MA  0.1052   0.0000   0.1260   1.0000   0.0000   0.0000   0.2185   1.0000   0.0000   0.2713
XX
NA  T00989   CREB   cAMP-response element binding protein   CRE-like site Binding Protein 36 kDa   CREB-1   CREB-isoform1   CREB1   CREBalpha   Cyclic AMP Responsive Element Binging factor
SP  mouse, Mus musculus
MN  M00039   V$CREB_01   CREB
MA  0.0000   0.0000   1.0000   0.0000   0.0000   0.0000   0.4138   0.5862
MA  0.0000   0.0000   0.0000   1.0000   0.0345   0.0345   0.5517   0.0345
MA  0.0000   0.9655   0.0000   0.0000   0.9655   0.0345   0.0345   0.1379
MA  1.0000   0.0345   0.0000   0.0000   0.0000   0.9310   0.0000   0.2414
MN  M00981   V$CREBATF_Q6   CREB, ATF
MN  M00917   V$CREB_Q4_01   CREB
MN  M00916   V$CREB_Q2_01   CREB
MN  M00801   V$CREB_Q3   CREB
MN  M00178   V$CREB_Q4   CREB
MA  0.1000   0.0500   0.0000   0.0000   1.0000   0.0000   0.0500   0.0500   0.5000   0.7000   0.1000   0.1500
MA  0.3000   0.3500   0.0000   0.0000   0.0000   1.0000   0.0000   0.2500   0.4000   0.0500   0.3000   0.4500
MA  0.3500   0.5500   0.0000   1.0000   0.0000   0.0000   0.9500   0.0000   0.0000   0.2000   0.3000   0.3000
MA  0.2500   0.0500   1.0000   0.0000   0.0000   0.0000   0.0000   0.7000   0.1000   0.0500   0.3000   0.1000
MN  M00177   V$CREB_Q2   CREB
MA  0.0667   0.0667   0.0000   0.0000   1.0000   0.0000   0.0667   0.0667   0.7333   0.6000   0.1333   0.1333
MA  0.2667   0.4000   0.0000   0.0000   0.0000   1.0000   0.0000   0.2667   0.2000   0.0667   0.2667   0.3333
MA  0.4667   0.5333   0.0000   1.0000   0.0000   0.0000   0.9333   0.0000   0.0000   0.2000   0.3333   0.4000
MA  0.2000   0.0000   1.0000   0.0000   0.0000   0.0000   0.0000   0.6667   0.0667   0.1333   0.2667   0.1333
MN  M00115   V$TAXCREB_02   Tax/CREB
MA  0.6000   0.0000   0.0000   1.0000   0.0000   0.0000   0.0000   1.0000   0.0000   0.8000   0.0000   0.0000   0.0000   0.0000   0.2000
MA  0.0000   0.0000   0.0000   0.0000   1.0000   0.0000   1.0000   0.0000   0.2000   0.2000   0.6000   1.0000   1.0000   0.8000   0.8000
MA  0.4000   0.0000   1.0000   0.0000   0.0000   1.0000   0.0000   0.0000   0.0000   0.0000   0.0000   0.0000   0.0000   0.0000   0.0000
MA  0.0000   1.0000   0.0000   0.0000   0.0000   0.0000   0.0000   0.0000   0.8000   0.0000   0.4000   0.0000   0.0000   0.2000   0.0000
MN  M00114   V$TAXCREB_01   Tax/CREB
MA  0.1176   0.1176   0.0000   0.0000   0.0588   0.0588   0.0000   0.0000   1.0000   0.0000   0.0000   0.0588   0.6471   0.2353   0.5294
MA  0.1176   0.1176   0.1176   0.1176   0.0000   0.1176   0.0000   0.0000   0.0000   1.0000   0.0000   0.4118   0.2941   0.1765   0.1176
MA  0.5294   0.5882   0.8235   0.8824   0.9412   0.2353   0.0000   0.8235   0.0000   0.0000   1.0000   0.1176   0.0588   0.2941   0.1765
MA  0.2353   0.1765   0.0588   0.0000   0.0000   0.5882   1.0000   0.1765   0.0000   0.0000   0.0000   0.4118   0.0000   0.2941   0.1765
MN  M00113   V$CREB_02   CREB
MA  0.1250   0.0625   0.1250   0.3125   0.0000   0.0000   1.0000   0.0000   0.0000   0.0625   0.2500   0.3125
MA  0.3125   0.1875   0.1250   0.0625   0.0000   0.0000   0.0000   0.9375   0.0000   0.3125   0.4375   0.3750
MA  0.2500   0.3750   0.7500   0.4375   0.0000   0.9375   0.0000   0.0625   0.9375   0.0000   0.1875   0.1875
MA  0.3125   0.3750   0.0000   0.1875   1.0000   0.0625   0.0000   0.0000   0.0625   0.6250   0.1250   0.1250
XX
NA  T00164   CREB   ATF-47 (human)   cAMP-response element binding protein   CREB-1   CREB-341   CREB-B   CREB1   CREBalpha   Cyclic AMP Responsive Element Binging factor
SP  rat, Rattus norvegicus
MN  M00039   V$CREB_01   CREB
MA  0.0000   0.0000   1.0000   0.0000   0.0000   0.0000   0.4138   0.5862
MA  0.0000   0.0000   0.0000   1.0000   0.0345   0.0345   0.5517   0.0345
MA  0.0000   0.9655   0.0000   0.0000   0.9655   0.0345   0.0345   0.1379
MA  1.0000   0.0345   0.0000   0.0000   0.0000   0.9310   0.0000   0.2414
MN  M00981   V$CREBATF_Q6   CREB, ATF
MN  M00917   V$CREB_Q4_01   CREB
MN  M00916   V$CREB_Q2_01   CREB
MN  M00801   V$CREB_Q3   CREB
MN  M00178   V$CREB_Q4   CREB
MA  0.1000   0.0500   0.0000   0.0000   1.0000   0.0000   0.0500   0.0500   0.5000   0.7000   0.1000   0.1500
MA  0.3000   0.3500   0.0000   0.0000   0.0000   1.0000   0.0000   0.2500   0.4000   0.0500   0.3000   0.4500
MA  0.3500   0.5500   0.0000   1.0000   0.0000   0.0000   0.9500   0.0000   0.0000   0.2000   0.3000   0.3000
MA  0.2500   0.0500   1.0000   0.0000   0.0000   0.0000   0.0000   0.7000   0.1000   0.0500   0.3000   0.1000
MN  M00177   V$CREB_Q2   CREB
MA  0.0667   0.0667   0.0000   0.0000   1.0000   0.0000   0.0667   0.0667   0.7333   0.6000   0.1333   0.1333
MA  0.2667   0.4000   0.0000   0.0000   0.0000   1.0000   0.0000   0.2667   0.2000   0.0667   0.2667   0.3333
MA  0.4667   0.5333   0.0000   1.0000   0.0000   0.0000   0.9333   0.0000   0.0000   0.2000   0.3333   0.4000
MA  0.2000   0.0000   1.0000   0.0000   0.0000   0.0000   0.0000   0.6667   0.0667   0.1333   0.2667   0.1333
MN  M00115   V$TAXCREB_02   Tax/CREB
MA  0.6000   0.0000   0.0000   1.0000   0.0000   0.0000   0.0000   1.0000   0.0000   0.8000   0.0000   0.0000   0.0000   0.0000   0.2000
MA  0.0000   0.0000   0.0000   0.0000   1.0000   0.0000   1.0000   0.0000   0.2000   0.2000   0.6000   1.0000   1.0000   0.8000   0.8000
MA  0.4000   0.0000   1.0000   0.0000   0.0000   1.0000   0.0000   0.0000   0.0000   0.0000   0.0000   0.0000   0.0000   0.0000   0.0000
MA  0.0000   1.0000   0.0000   0.0000   0.0000   0.0000   0.0000   0.0000   0.8000   0.0000   0.4000   0.0000   0.0000   0.2000   0.0000
MN  M00114   V$TAXCREB_01   Tax/CREB
MA  0.1176   0.1176   0.0000   0.0000   0.0588   0.0588   0.0000   0.0000   1.0000   0.0000   0.0000   0.0588   0.6471   0.2353   0.5294
MA  0.1176   0.1176   0.1176   0.1176   0.0000   0.1176   0.0000   0.0000   0.0000   1.0000   0.0000   0.4118   0.2941   0.1765   0.1176
MA  0.5294   0.5882   0.8235   0.8824   0.9412   0.2353   0.0000   0.8235   0.0000   0.0000   1.0000   0.1176   0.0588   0.2941   0.1765
MA  0.2353   0.1765   0.0588   0.0000   0.0000   0.5882   1.0000   0.1765   0.0000   0.0000   0.0000   0.4118   0.0000   0.2941   0.1765
MN  M00113   V$CREB_02   CREB
MA  0.1250   0.0625   0.1250   0.3125   0.0000   0.0000   1.0000   0.0000   0.0000   0.0625   0.2500   0.3125
MA  0.3125   0.1875   0.1250   0.0625   0.0000   0.0000   0.0000   0.9375   0.0000   0.3125   0.4375   0.3750
MA  0.2500   0.3750   0.7500   0.4375   0.0000   0.9375   0.0000   0.0625   0.9375   0.0000   0.1875   0.1875
MA  0.3125   0.3750   0.0000   0.1875   1.0000   0.0625   0.0000   0.0000   0.0625   0.6250   0.1250   0.1250
XX
NA  T00163   CREB   ATF-47   CREB-341   CREB-A   CREB-isoform1   CREB1   CREBalpha   cyclic AMP response element-binding protein   Cyclic AMP Responsive Element Binging factor   X2-box binding protein   X2BP
SP  human, Homo sapiens
MN  MA0018   CREB1   bZIP   (Jaspar)
MA  0.0000   0.1875   0.0000   0.1250   0.3125   0.0000   0.0000   1.0000   0.0000   0.0000   0.0625   0.3125
MA  0.4375   0.3125   0.1875   0.1875   0.0625   0.0000   0.0000   0.0000   1.0000   0.0000   0.3125   0.3750
MA  0.3125   0.2500   0.3750   0.6875   0.4375   0.0000   0.9375   0.0000   0.0000   1.0000   0.0000   0.1875
MA  0.2500   0.2500   0.4375   0.0000   0.1875   1.0000   0.0625   0.0000   0.0000   0.0000   0.6250   0.1250
MN  M00039   V$CREB_01   CREB
MA  0.0000   0.0000   1.0000   0.0000   0.0000   0.0000   0.4138   0.5862
MA  0.0000   0.0000   0.0000   1.0000   0.0345   0.0345   0.5517   0.0345
MA  0.0000   0.9655   0.0000   0.0000   0.9655   0.0345   0.0345   0.1379
MA  1.0000   0.0345   0.0000   0.0000   0.0000   0.9310   0.0000   0.2414
MN  M00981   V$CREBATF_Q6   CREB, ATF
MN  M00917   V$CREB_Q4_01   CREB
MN  M00916   V$CREB_Q2_01   CREB
MN  M00801   V$CREB_Q3   CREB
MN  M00178   V$CREB_Q4   CREB
MA  0.1000   0.0500   0.0000   0.0000   1.0000   0.0000   0.0500   0.0500   0.5000   0.7000   0.1000   0.1500
MA  0.3000   0.3500   0.0000   0.0000   0.0000   1.0000   0.0000   0.2500   0.4000   0.0500   0.3000   0.4500
MA  0.3500   0.5500   0.0000   1.0000   0.0000   0.0000   0.9500   0.0000   0.0000   0.2000   0.3000   0.3000
MA  0.2500   0.0500   1.0000   0.0000   0.0000   0.0000   0.0000   0.7000   0.1000   0.0500   0.3000   0.1000
MN  M00177   V$CREB_Q2   CREB
MA  0.0667   0.0667   0.0000   0.0000   1.0000   0.0000   0.0667   0.0667   0.7333   0.6000   0.1333   0.1333
MA  0.2667   0.4000   0.0000   0.0000   0.0000   1.0000   0.0000   0.2667   0.2000   0.0667   0.2667   0.3333
MA  0.4667   0.5333   0.0000   1.0000   0.0000   0.0000   0.9333   0.0000   0.0000   0.2000   0.3333   0.4000
MA  0.2000   0.0000   1.0000   0.0000   0.0000   0.0000   0.0000   0.6667   0.0667   0.1333   0.2667   0.1333
MN  M00115   V$TAXCREB_02   Tax/CREB
MA  0.6000   0.0000   0.0000   1.0000   0.0000   0.0000   0.0000   1.0000   0.0000   0.8000   0.0000   0.0000   0.0000   0.0000   0.2000
MA  0.0000   0.0000   0.0000   0.0000   1.0000   0.0000   1.0000   0.0000   0.2000   0.2000   0.6000   1.0000   1.0000   0.8000   0.8000
MA  0.4000   0.0000   1.0000   0.0000   0.0000   1.0000   0.0000   0.0000   0.0000   0.0000   0.0000   0.0000   0.0000   0.0000   0.0000
MA  0.0000   1.0000   0.0000   0.0000   0.0000   0.0000   0.0000   0.0000   0.8000   0.0000   0.4000   0.0000   0.0000   0.2000   0.0000
MN  M00114   V$TAXCREB_01   Tax/CREB
MA  0.1176   0.1176   0.0000   0.0000   0.0588   0.0588   0.0000   0.0000   1.0000   0.0000   0.0000   0.0588   0.6471   0.2353   0.5294
MA  0.1176   0.1176   0.1176   0.1176   0.0000   0.1176   0.0000   0.0000   0.0000   1.0000   0.0000   0.4118   0.2941   0.1765   0.1176
MA  0.5294   0.5882   0.8235   0.8824   0.9412   0.2353   0.0000   0.8235   0.0000   0.0000   1.0000   0.1176   0.0588   0.2941   0.1765
MA  0.2353   0.1765   0.0588   0.0000   0.0000   0.5882   1.0000   0.1765   0.0000   0.0000   0.0000   0.4118   0.0000   0.2941   0.1765
MN  M00113   V$CREB_02   CREB
MA  0.1250   0.0625   0.1250   0.3125   0.0000   0.0000   1.0000   0.0000   0.0000   0.0625   0.2500   0.3125
MA  0.3125   0.1875   0.1250   0.0625   0.0000   0.0000   0.0000   0.9375   0.0000   0.3125   0.4375   0.3750
MA  0.2500   0.3750   0.7500   0.4375   0.0000   0.9375   0.0000   0.0625   0.9375   0.0000   0.1875   0.1875
MA  0.3125   0.3750   0.0000   0.1875   1.0000   0.0625   0.0000   0.0000   0.0625   0.6250   0.1250   0.1250
XX
NA  T00166   deltaCREB   cAMP response element-binding protein   CREB-327   CREB-B   CREB-isoform2
SP  human, Homo sapiens
MN  MA0018   CREB1   bZIP   (Jaspar)
MA  0.0000   0.1875   0.0000   0.1250   0.3125   0.0000   0.0000   1.0000   0.0000   0.0000   0.0625   0.3125
MA  0.4375   0.3125   0.1875   0.1875   0.0625   0.0000   0.0000   0.0000   1.0000   0.0000   0.3125   0.3750
MA  0.3125   0.2500   0.3750   0.6875   0.4375   0.0000   0.9375   0.0000   0.0000   1.0000   0.0000   0.1875
MA  0.2500   0.2500   0.4375   0.0000   0.1875   1.0000   0.0625   0.0000   0.0000   0.0000   0.6250   0.1250
MN  M00039   V$CREB_01   CREB
MA  0.0000   0.0000   1.0000   0.0000   0.0000   0.0000   0.4138   0.5862
MA  0.0000   0.0000   0.0000   1.0000   0.0345   0.0345   0.5517   0.0345
MA  0.0000   0.9655   0.0000   0.0000   0.9655   0.0345   0.0345   0.1379
MA  1.0000   0.0345   0.0000   0.0000   0.0000   0.9310   0.0000   0.2414
MN  M00981   V$CREBATF_Q6   CREB, ATF
MN  M00917   V$CREB_Q4_01   CREB
MN  M00916   V$CREB_Q2_01   CREB
MN  M00801   V$CREB_Q3   CREB
MN  M00115   V$TAXCREB_02   Tax/CREB
MA  0.6000   0.0000   0.0000   1.0000   0.0000   0.0000   0.0000   1.0000   0.0000   0.8000   0.0000   0.0000   0.0000   0.0000   0.2000
MA  0.0000   0.0000   0.0000   0.0000   1.0000   0.0000   1.0000   0.0000   0.2000   0.2000   0.6000   1.0000   1.0000   0.8000   0.8000
MA  0.4000   0.0000   1.0000   0.0000   0.0000   1.0000   0.0000   0.0000   0.0000   0.0000   0.0000   0.0000   0.0000   0.0000   0.0000
MA  0.0000   1.0000   0.0000   0.0000   0.0000   0.0000   0.0000   0.0000   0.8000   0.0000   0.4000   0.0000   0.0000   0.2000   0.0000
MN  M00114   V$TAXCREB_01   Tax/CREB
MA  0.1176   0.1176   0.0000   0.0000   0.0588   0.0588   0.0000   0.0000   1.0000   0.0000   0.0000   0.0588   0.6471   0.2353   0.5294
MA  0.1176   0.1176   0.1176   0.1176   0.0000   0.1176   0.0000   0.0000   0.0000   1.0000   0.0000   0.4118   0.2941   0.1765   0.1176
MA  0.5294   0.5882   0.8235   0.8824   0.9412   0.2353   0.0000   0.8235   0.0000   0.0000   1.0000   0.1176   0.0588   0.2941   0.1765
MA  0.2353   0.1765   0.0588   0.0000   0.0000   0.5882   1.0000   0.1765   0.0000   0.0000   0.0000   0.4118   0.0000   0.2941   0.1765
MN  M00113   V$CREB_02   CREB
MA  0.1250   0.0625   0.1250   0.3125   0.0000   0.0000   1.0000   0.0000   0.0000   0.0625   0.2500   0.3125
MA  0.3125   0.1875   0.1250   0.0625   0.0000   0.0000   0.0000   0.9375   0.0000   0.3125   0.4375   0.3750
MA  0.2500   0.3750   0.7500   0.4375   0.0000   0.9375   0.0000   0.0625   0.9375   0.0000   0.1875   0.1875
MA  0.3125   0.3750   0.0000   0.1875   1.0000   0.0625   0.0000   0.0000   0.0625   0.6250   0.1250   0.1250
XX
NA  T00165   deltaCREB   CREB-327   CREB-A
SP  rat, Rattus norvegicus
MN  M00039   V$CREB_01   CREB
MA  0.0000   0.0000   1.0000   0.0000   0.0000   0.0000   0.4138   0.5862
MA  0.0000   0.0000   0.0000   1.0000   0.0345   0.0345   0.5517   0.0345
MA  0.0000   0.9655   0.0000   0.0000   0.9655   0.0345   0.0345   0.1379
MA  1.0000   0.0345   0.0000   0.0000   0.0000   0.9310   0.0000   0.2414
MN  M00981   V$CREBATF_Q6   CREB, ATF
MN  M00917   V$CREB_Q4_01   CREB
MN  M00916   V$CREB_Q2_01   CREB
MN  M00801   V$CREB_Q3   CREB
MN  M00115   V$TAXCREB_02   Tax/CREB
MA  0.6000   0.0000   0.0000   1.0000   0.0000   0.0000   0.0000   1.0000   0.0000   0.8000   0.0000   0.0000   0.0000   0.0000   0.2000
MA  0.0000   0.0000   0.0000   0.0000   1.0000   0.0000   1.0000   0.0000   0.2000   0.2000   0.6000   1.0000   1.0000   0.8000   0.8000
MA  0.4000   0.0000   1.0000   0.0000   0.0000   1.0000   0.0000   0.0000   0.0000   0.0000   0.0000   0.0000   0.0000   0.0000   0.0000
MA  0.0000   1.0000   0.0000   0.0000   0.0000   0.0000   0.0000   0.0000   0.8000   0.0000   0.4000   0.0000   0.0000   0.2000   0.0000
MN  M00114   V$TAXCREB_01   Tax/CREB
MA  0.1176   0.1176   0.0000   0.0000   0.0588   0.0588   0.0000   0.0000   1.0000   0.0000   0.0000   0.0588   0.6471   0.2353   0.5294
MA  0.1176   0.1176   0.1176   0.1176   0.0000   0.1176   0.0000   0.0000   0.0000   1.0000   0.0000   0.4118   0.2941   0.1765   0.1176
MA  0.5294   0.5882   0.8235   0.8824   0.9412   0.2353   0.0000   0.8235   0.0000   0.0000   1.0000   0.1176   0.0588   0.2941   0.1765
MA  0.2353   0.1765   0.0588   0.0000   0.0000   0.5882   1.0000   0.1765   0.0000   0.0000   0.0000   0.4118   0.0000   0.2941   0.1765
MN  M00113   V$CREB_02   CREB
MA  0.1250   0.0625   0.1250   0.3125   0.0000   0.0000   1.0000   0.0000   0.0000   0.0625   0.2500   0.3125
MA  0.3125   0.1875   0.1250   0.0625   0.0000   0.0000   0.0000   0.9375   0.0000   0.3125   0.4375   0.3750
MA  0.2500   0.3750   0.7500   0.4375   0.0000   0.9375   0.0000   0.0625   0.9375   0.0000   0.1875   0.1875
MA  0.3125   0.3750   0.0000   0.1875   1.0000   0.0625   0.0000   0.0000   0.0625   0.6250   0.1250   0.1250
XX
NA  T01311   deltaCREB   CREB-isoform2   CREBdelta
SP  mouse, Mus musculus
MN  M00039   V$CREB_01   CREB
MA  0.0000   0.0000   1.0000   0.0000   0.0000   0.0000   0.4138   0.5862
MA  0.0000   0.0000   0.0000   1.0000   0.0345   0.0345   0.5517   0.0345
MA  0.0000   0.9655   0.0000   0.0000   0.9655   0.0345   0.0345   0.1379
MA  1.0000   0.0345   0.0000   0.0000   0.0000   0.9310   0.0000   0.2414
MN  M00115   V$TAXCREB_02   Tax/CREB
MA  0.6000   0.0000   0.0000   1.0000   0.0000   0.0000   0.0000   1.0000   0.0000   0.8000   0.0000   0.0000   0.0000   0.0000   0.2000
MA  0.0000   0.0000   0.0000   0.0000   1.0000   0.0000   1.0000   0.0000   0.2000   0.2000   0.6000   1.0000   1.0000   0.8000   0.8000
MA  0.4000   0.0000   1.0000   0.0000   0.0000   1.0000   0.0000   0.0000   0.0000   0.0000   0.0000   0.0000   0.0000   0.0000   0.0000
MA  0.0000   1.0000   0.0000   0.0000   0.0000   0.0000   0.0000   0.0000   0.8000   0.0000   0.4000   0.0000   0.0000   0.2000   0.0000
MN  M00114   V$TAXCREB_01   Tax/CREB
MA  0.1176   0.1176   0.0000   0.0000   0.0588   0.0588   0.0000   0.0000   1.0000   0.0000   0.0000   0.0588   0.6471   0.2353   0.5294
MA  0.1176   0.1176   0.1176   0.1176   0.0000   0.1176   0.0000   0.0000   0.0000   1.0000   0.0000   0.4118   0.2941   0.1765   0.1176
MA  0.5294   0.5882   0.8235   0.8824   0.9412   0.2353   0.0000   0.8235   0.0000   0.0000   1.0000   0.1176   0.0588   0.2941   0.1765
MA  0.2353   0.1765   0.0588   0.0000   0.0000   0.5882   1.0000   0.1765   0.0000   0.0000   0.0000   0.4118   0.0000   0.2941   0.1765
MN  M00113   V$CREB_02   CREB
MA  0.1250   0.0625   0.1250   0.3125   0.0000   0.0000   1.0000   0.0000   0.0000   0.0625   0.2500   0.3125
MA  0.3125   0.1875   0.1250   0.0625   0.0000   0.0000   0.0000   0.9375   0.0000   0.3125   0.4375   0.3750
MA  0.2500   0.3750   0.7500   0.4375   0.0000   0.9375   0.0000   0.0625   0.9375   0.0000   0.1875   0.1875
MA  0.3125   0.3750   0.0000   0.1875   1.0000   0.0625   0.0000   0.0000   0.0625   0.6250   0.1250   0.1250
XX
NA  T00167   ATF-2-xbb4   activating transcription factor 2   ATF2   CRE-BP1   CREB2   CREBP1   HB16   TREB-7   XBP4 (mouse)
SP  human, Homo sapiens
MN  M00040   V$CREBP1_01   ATF2
MA  0.0000   0.0000   1.0000   0.0000   0.0851   0.0000   0.8298   0.9574
MA  0.0000   0.0000   0.0000   1.0000   0.0000   0.0000   0.1489   0.0426
MA  0.0000   0.1702   0.0000   0.0000   0.9149   0.0000   0.0000   0.0000
MA  1.0000   0.8298   0.0000   0.0000   0.0000   1.0000   0.0213   0.0000
MN  M00981   V$CREBATF_Q6   CREB, ATF
MN  M00801   V$CREB_Q3   CREB
MN  M00179   V$CREBP1_Q2   ATF2
MA  0.2857   0.0000   0.0000   0.0000   1.0000   0.0000   0.0000   0.0000   0.5714   0.7143   0.1429   0.1429
MA  0.2857   0.2857   0.0000   0.0000   0.0000   1.0000   0.0000   0.1429   0.4286   0.0000   0.5714   0.2857
MA  0.4286   0.5714   0.0000   1.0000   0.0000   0.0000   1.0000   0.0000   0.0000   0.1429   0.2857   0.1429
MA  0.0000   0.1429   1.0000   0.0000   0.0000   0.0000   0.0000   0.8571   0.0000   0.1429   0.0000   0.4286
MN  M00041   V$CREBP1CJUN_01   ATF2:c-Jun
MA  0.0000   0.0465   1.0000   0.0000   0.0465   0.0000   0.0000   0.9302
MA  0.0233   0.0000   0.0000   1.0000   0.0233   0.0000   0.4651   0.0233
MA  0.0000   0.9535   0.0000   0.0000   0.9302   0.0000   0.0698   0.0000
MA  0.9767   0.0000   0.0000   0.0000   0.0000   1.0000   0.4651   0.0465
XX
NA  T08461   c-Jun   AP1   JunA   p39   p39-jun
SP  human, Homo sapiens
MN  M00041   V$CREBP1CJUN_01   ATF2:c-Jun
MA  0.0000   0.0465   1.0000   0.0000   0.0465   0.0000   0.0000   0.9302
MA  0.0233   0.0000   0.0000   1.0000   0.0233   0.0000   0.4651   0.0233
MA  0.0000   0.9535   0.0000   0.0000   0.9302   0.0000   0.0698   0.0000
MA  0.9767   0.0000   0.0000   0.0000   0.0000   1.0000   0.4651   0.0465
MN  M00926   V$AP1_Q4_01   AP-1
MN  M00925   V$AP1_Q6_01   AP-1
MN  M00924   V$AP1_Q2_01   AP-1
MN  M00517   V$AP1_01   AP-1
MA  0.1277   0.2979   0.4043   0.0851   0.0851   0.7660   0.0638   0.0000   0.0426   1.0000   0.0426   0.2128   0.3191
MA  0.3191   0.2553   0.0638   0.0426   0.0426   0.0851   0.2766   0.0000   0.9362   0.0000   0.1702   0.5106   0.2553
MA  0.4043   0.2766   0.3404   0.1064   0.7021   0.0426   0.6170   0.0000   0.0000   0.0000   0.5106   0.1064   0.2340
MA  0.1489   0.1702   0.1915   0.7660   0.1702   0.1064   0.0426   1.0000   0.0213   0.0000   0.2766   0.1702   0.1915
MN  M00172   V$AP1FJ_Q2   AP-1
MA  0.3529   0.1765   0.0000   0.0000   1.0000   0.0000   0.1765   0.2353   0.5294   0.2353   0.3529
MA  0.1176   0.2941   0.0000   0.0000   0.0000   0.9412   0.1176   0.4118   0.3529   0.1765   0.1765
MA  0.4706   0.5294   0.0000   1.0000   0.0000   0.0000   0.1765   0.1176   0.0588   0.4118   0.0588
MA  0.0588   0.0000   1.0000   0.0000   0.0000   0.0588   0.5294   0.2353   0.0588   0.1765   0.4118
XX
NA  T08466   c-Jun   AP-1   Jun   JunA   p39   p39 c-jun   proto-oncogene c-Jun   RJG-9   transcription factor c-Jun
SP  rat, Rattus norvegicus
MN  M00041   V$CREBP1CJUN_01   ATF2:c-Jun
MA  0.0000   0.0465   1.0000   0.0000   0.0465   0.0000   0.0000   0.9302
MA  0.0233   0.0000   0.0000   1.0000   0.0233   0.0000   0.4651   0.0233
MA  0.0000   0.9535   0.0000   0.0000   0.9302   0.0000   0.0698   0.0000
MA  0.9767   0.0000   0.0000   0.0000   0.0000   1.0000   0.4651   0.0465
MN  M00926   V$AP1_Q4_01   AP-1
MN  M00925   V$AP1_Q6_01   AP-1
MN  M00924   V$AP1_Q2_01   AP-1
MN  M00517   V$AP1_01   AP-1
MA  0.1277   0.2979   0.4043   0.0851   0.0851   0.7660   0.0638   0.0000   0.0426   1.0000   0.0426   0.2128   0.3191
MA  0.3191   0.2553   0.0638   0.0426   0.0426   0.0851   0.2766   0.0000   0.9362   0.0000   0.1702   0.5106   0.2553
MA  0.4043   0.2766   0.3404   0.1064   0.7021   0.0426   0.6170   0.0000   0.0000   0.0000   0.5106   0.1064   0.2340
MA  0.1489   0.1702   0.1915   0.7660   0.1702   0.1064   0.0426   1.0000   0.0213   0.0000   0.2766   0.1702   0.1915
MN  M00172   V$AP1FJ_Q2   AP-1
MA  0.3529   0.1765   0.0000   0.0000   1.0000   0.0000   0.1765   0.2353   0.5294   0.2353   0.3529
MA  0.1176   0.2941   0.0000   0.0000   0.0000   0.9412   0.1176   0.4118   0.3529   0.1765   0.1765
MA  0.4706   0.5294   0.0000   1.0000   0.0000   0.0000   0.1765   0.1176   0.0588   0.4118   0.0588
MA  0.0588   0.0000   1.0000   0.0000   0.0000   0.0588   0.5294   0.2353   0.0588   0.1765   0.4118
XX
NA  T08587   c-Jun   AH119   AP-1   Jun   JunA   p39   proto-oncogene Jun A   transcription factor c-Jun
SP  mouse, Mus musculus
MN  M00041   V$CREBP1CJUN_01   ATF2:c-Jun
MA  0.0000   0.0465   1.0000   0.0000   0.0465   0.0000   0.0000   0.9302
MA  0.0233   0.0000   0.0000   1.0000   0.0233   0.0000   0.4651   0.0233
MA  0.0000   0.9535   0.0000   0.0000   0.9302   0.0000   0.0698   0.0000
MA  0.9767   0.0000   0.0000   0.0000   0.0000   1.0000   0.4651   0.0465
MN  M00926   V$AP1_Q4_01   AP-1
MN  M00925   V$AP1_Q6_01   AP-1
MN  M00924   V$AP1_Q2_01   AP-1
MN  M00517   V$AP1_01   AP-1
MA  0.1277   0.2979   0.4043   0.0851   0.0851   0.7660   0.0638   0.0000   0.0426   1.0000   0.0426   0.2128   0.3191
MA  0.3191   0.2553   0.0638   0.0426   0.0426   0.0851   0.2766   0.0000   0.9362   0.0000   0.1702   0.5106   0.2553
MA  0.4043   0.2766   0.3404   0.1064   0.7021   0.0426   0.6170   0.0000   0.0000   0.0000   0.5106   0.1064   0.2340
MA  0.1489   0.1702   0.1915   0.7660   0.1702   0.1064   0.0426   1.0000   0.0213   0.0000   0.2766   0.1702   0.1915
MN  M00172   V$AP1FJ_Q2   AP-1
MA  0.3529   0.1765   0.0000   0.0000   1.0000   0.0000   0.1765   0.2353   0.5294   0.2353   0.3529
MA  0.1176   0.2941   0.0000   0.0000   0.0000   0.9412   0.1176   0.4118   0.3529   0.1765   0.1765
MA  0.4706   0.5294   0.0000   1.0000   0.0000   0.0000   0.1765   0.1176   0.0588   0.4118   0.0588
MA  0.0588   0.0000   1.0000   0.0000   0.0000   0.0588   0.5294   0.2353   0.0588   0.1765   0.4118
XX
NA  T10543   Sox5   Sox-5   SRY-related HMG-box gene 5
SP  mouse, Mus musculus
MN  M00042   V$SOX5_01   SOX5
MA  0.1818   0.3182   0.9130   0.9565   0.0000   1.0000   0.9565   0.0000   0.4348   0.2174
MA  0.2727   0.1818   0.0000   0.0000   0.9565   0.0000   0.0435   0.0000   0.1304   0.3043
MA  0.1364   0.1364   0.0435   0.0435   0.0000   0.0000   0.0000   0.0000   0.2609   0.2609
MA  0.4091   0.3636   0.0435   0.0000   0.0435   0.0000   0.0000   1.0000   0.1739   0.2174
MN  M01014   V$SOX_Q6   SOX
XX
NA  T08978   Dl-A   dl   Dorsal
SP  fruit fly, Drosophila melanogaster
MN  MF0088   dl   (FlyRegIII)
MA  0.0179   0.0000   0.1964   0.6518   0.4196   0.0714   0.0000   0.0000   0.0000   0.0179
MA  0.1250   0.0179   0.0446   0.0625   0.0179   0.0000   0.0536   0.5804   1.0000   0.7679
MA  0.6071   0.9375   0.7500   0.1607   0.0625   0.0000   0.0446   0.0179   0.0000   0.1339
MA  0.2500   0.0446   0.0089   0.1250   0.5000   0.9286   0.9018   0.4018   0.0000   0.0804
MN  MF0062   dl-A   (FlyRegII)
MA  0.0000   0.0000   0.0000   0.1820   0.1820   0.0770   0.0000   0.0000   0.0450   0.0000   0.2270
MA  0.0910   0.0000   0.0000   0.0910   0.0450   0.0000   0.0000   0.0000   0.9550   1.0000   0.3640
MA  0.8180   1.0000   1.0000   0.0000   0.0000   0.0000   0.0000   0.0000   0.0000   0.0000   0.3180
MA  0.0910   0.0000   0.0000   0.7270   0.7730   0.9230   1.0000   1.0000   0.0000   0.0000   0.0910
MN  MF0013   dl   (FlyRegI)
MA  0.0526   0.2105   0.0789   0.8684   0.8947   0.9474   0.6316   0.1053   0.2105   0.2105
MA  0.2105   0.1053   0.0000   0.0263   0.0526   0.0000   0.0263   0.3158   0.6053   0.6316
MA  0.5789   0.6842   0.8947   0.1053   0.0000   0.0263   0.0526   0.0789   0.0526   0.1053
MA  0.1579   0.0000   0.0263   0.0000   0.0526   0.0263   0.2895   0.5000   0.1316   0.0526
MN  MA0022   dl_1   REL   (Jaspar)
MA  0.0000   0.0000   0.0000   0.0000   0.0769   0.0769   0.0769   0.0000   0.0000   0.0769   0.0769   0.2308
MA  0.3846   0.0000   0.0769   0.0000   0.0769   0.0000   0.0000   0.0000   0.2308   0.6923   0.6923   0.3846
MA  0.4615   0.9231   0.8462   0.7692   0.2308   0.1538   0.0000   0.0000   0.0000   0.0000   0.0769   0.3846
MA  0.1538   0.0769   0.0769   0.2308   0.6154   0.7692   0.9231   1.0000   0.7692   0.2308   0.1538   0.0000
MN  MA0023   Dl_2   REL   (Jaspar)
MA  0.0000   0.0000   0.0000   0.0000   0.4444   0.2222   0.0000   0.0000   0.0000   0.1111
MA  0.1111   0.0000   0.0000   0.0000   0.1111   0.1111   0.0000   0.1111   1.0000   0.8889
MA  0.7778   0.7778   1.0000   0.8889   0.0000   0.0000   0.0000   0.0000   0.0000   0.0000
MA  0.1111   0.2222   0.0000   0.1111   0.4444   0.6667   1.0000   0.8889   0.0000   0.0000
MN  M00043   I$DL_01   dl
MA  0.0000   0.0000   0.0000   0.1818   0.1818   0.0769   0.0000   0.0000   0.0455   0.0000   0.2273
MA  0.0909   0.0000   0.0000   0.0909   0.0455   0.0000   0.0000   0.0000   0.9545   1.0000   0.3636
MA  0.8182   1.0000   1.0000   0.0000   0.0000   0.0000   0.0000   0.0000   0.0000   0.0000   0.3182
MA  0.0909   0.0000   0.0000   0.7273   0.7727   0.9231   1.0000   1.0000   0.0000   0.0000   0.0909
MN  M00120   I$DL_02   dl
MA  0.2500   0.0000   0.4167   0.0000   1.0000   0.9167   1.0000   0.9167   0.2500   0.0000   0.3333
MA  0.3333   0.2500   0.1667   0.0000   0.0000   0.0000   0.0000   0.0000   0.3333   0.6667   0.4167
MA  0.0000   0.7500   0.4167   1.0000   0.0000   0.0833   0.0000   0.0000   0.0833   0.0833   0.2500
MA  0.4167   0.0000   0.0000   0.0000   0.0000   0.0000   0.0000   0.0833   0.3333   0.2500   0.0000
XX
NA  T00751   Sn   Snail
SP  fruit fly, Drosophila melanogaster
MN  M00044   I$SN_02   Sn
MA  0.5556   0.1111   0.2222   0.8889   0.1111   0.0000   0.0000   0.0000   0.2222   0.0000   0.2222   0.3333   0.1111   0.6667
MA  0.2222   0.4444   0.5556   0.0000   0.5556   0.5556   0.0000   0.0000   0.2222   0.0000   0.1111   0.2222   0.5556   0.1111
MA  0.1111   0.3333   0.1111   0.1111   0.2222   0.2222   0.0000   1.0000   0.0000   0.0000   0.2222   0.3333   0.2222   0.0000
MA  0.1111   0.1111   0.1111   0.0000   0.1111   0.2222   1.0000   0.0000   0.5556   1.0000   0.4444   0.1111   0.1111   0.2222
MN  M00060   I$SN_01   Sn
MA  0.3182   0.3600   0.4483   0.7105   0.0000   0.9750   0.0750   0.0500   0.0000   0.0000   0.0811   0.5758   0.2333
MA  0.2727   0.2000   0.0690   0.0000   0.9750   0.0000   0.0000   0.0000   0.0000   0.0000   0.5135   0.2424   0.3667
MA  0.3182   0.1600   0.4483   0.2105   0.0250   0.0000   0.9250   0.9500   0.0000   0.9250   0.0811   0.0606   0.2333
MA  0.0909   0.2800   0.0345   0.0789   0.0000   0.0250   0.0000   0.0000   1.0000   0.0750   0.3243   0.1212   0.1667
XX
NA  T09588   E4BP4   NF-IL3A
SP  human, Homo sapiens
MN  M00045   V$E4BP4_01   E4BP4
MA  0.2609   0.3913   0.0435   0.0000   1.0000   0.0000   0.0435   0.0000   1.0000   1.0000   0.0000   0.3043
MA  0.3913   0.1304   0.0000   0.0000   0.0000   0.3478   0.0000   0.0000   0.0000   0.0000   0.4783   0.1739
MA  0.1304   0.4783   0.0000   0.0870   0.0000   0.0000   0.9565   0.0000   0.0000   0.0000   0.1739   0.3478
MA  0.2174   0.0000   0.9565   0.9130   0.0000   0.6522   0.0000   1.0000   0.0000   0.0000   0.3478   0.1739
XX
NA  T00709   qa-1F
SP  Neurospora crassa
MN  M00047   F$QA1F_01   qa-1F
MA  0.2308   0.1538   0.0000   0.0000   0.3077   0.0769   0.7692   0.9231   0.3846   0.0769   0.3846   0.1538   0.0000   0.0769   0.8462   0.2308   0.0769   0.1538   0.0769   0.0000
MA  0.5385   0.4615   0.0769   0.0000   0.2308   0.0000   0.0769   0.0000   0.0000   0.3846   0.1538   0.4615   0.0000   0.2308   0.0769   0.0769   0.7692   0.7692   0.2308   0.3846
MA  0.0000   0.0769   0.9231   1.0000   0.3077   0.0769   0.1538   0.0000   0.3077   0.1538   0.3846   0.0000   0.0000   0.0000   0.0000   0.0000   0.0769   0.0769   0.3846   0.3846
MA  0.2308   0.3077   0.0000   0.0000   0.1538   0.8462   0.0000   0.0769   0.3077   0.3846   0.0769   0.3846   1.0000   0.6923   0.0769   0.6923   0.0769   0.0000   0.3077   0.2308
XX
NA  T00011   ADR1   YDR216W
SP  yeast, Saccharomyces cerevisiae
MN  M00048   F$ADR1_01   ADR1
MA  0.1875   0.0000   0.0000   0.3750   0.0000   0.0000
MA  0.3125   0.0000   0.0000   0.0000   0.0000   0.1250
MA  0.1250   1.0000   1.0000   0.6250   1.0000   0.3750
MA  0.3750   0.0000   0.0000   0.0000   0.0000   0.5000
XX
NA  T00302   GAL4   YPL248C
SP  yeast, Saccharomyces cerevisiae
MN  MS0004   GAL4   (SCPD)
MA  0.0000   0.0000   0.0000   0.4000   0.1000   0.1000   0.7000   0.0000   0.5000   0.1000   0.0000   0.2000   0.0000   0.2000   0.0000   0.0000   0.0000
MA  1.0000   0.0000   0.1000   0.2000   0.3000   0.5000   0.0000   0.7000   0.0000   0.4000   0.2000   0.5000   0.5000   0.1000   0.9000   1.0000   0.0000
MA  0.0000   1.0000   0.9000   0.4000   0.5000   0.3000   0.2000   0.3000   0.0000   0.3000   0.1000   0.1000   0.4000   0.1000   0.1000   0.0000   1.0000
MA  0.0000   0.0000   0.0000   0.0000   0.1000   0.1000   0.1000   0.0000   0.5000   0.2000   0.7000   0.2000   0.1000   0.6000   0.0000   0.0000   0.0000
MN  MY0067   Gal4   (Yeastract)
MA  0.0000   0.0000   0.0000   0.2500   0.2500   0.2500   0.2500   0.2500   0.2500   0.2500   0.2500   0.2500   0.2500   0.2500   0.0000   0.0000   0.0000
MA  1.0000   0.0000   0.0000   0.2500   0.2500   0.2500   0.2500   0.2500   0.2500   0.2500   0.2500   0.2500   0.2500   0.2500   1.0000   1.0000   0.0000
MA  0.0000   1.0000   1.0000   0.2500   0.2500   0.2500   0.2500   0.2500   0.2500   0.2500   0.2500   0.2500   0.2500   0.2500   0.0000   0.0000   1.0000
MA  0.0000   0.0000   0.0000   0.2500   0.2500   0.2500   0.2500   0.2500   0.2500   0.2500   0.2500   0.2500   0.2500   0.2500   0.0000   0.0000   0.0000
MN  M00049   F$GAL4_01   GAL4
MA  0.0909   0.4545   0.2727   0.0909   0.0000   0.0000   0.3636   0.0909   0.1818   0.6364   0.0909   0.3636   0.0909   0.0000   0.0909   0.0909   0.1818   0.0000   0.0000   0.0000   0.7273   0.6364   0.1818
MA  0.4545   0.1818   0.1818   0.9091   0.0000   0.0909   0.2727   0.2727   0.3636   0.0000   0.7273   0.0909   0.2727   0.1818   0.5455   0.4545   0.0909   0.9091   1.0000   0.0000   0.0000   0.0000   0.5455
MA  0.2727   0.0909   0.0909   0.0000   0.9091   0.9091   0.2727   0.3636   0.3636   0.1818   0.1818   0.0000   0.4545   0.0909   0.1818   0.3636   0.0909   0.0909   0.0000   1.0000   0.0000   0.3636   0.2727
MA  0.1818   0.2727   0.4545   0.0000   0.0909   0.0000   0.0909   0.2727   0.0909   0.1818   0.0000   0.5455   0.1818   0.7273   0.1818   0.0909   0.6364   0.0000   0.0000   0.0000   0.2727   0.0000   0.0000
MN  M00198   F$GAL4_C   GAL4
MA  0.1517   0.0655   0.0000   0.0000   0.4549   0.1575   0.3077   0.5356   0.1443   0.3143   0.0760   0.0000   0.0740   0.0000   0.1537   0.0000   0.0000   0.0000   0.6385   0.5626   0.2590   0.2391
MA  0.1589   0.9345   0.0000   0.0892   0.2241   0.3188   0.4103   0.0000   0.7056   0.0000   0.3048   0.2419   0.5332   0.4478   0.0825   0.9174   1.0000   0.0000   0.0000   0.0000   0.6516   0.0740
MA  0.0815   0.0000   1.0000   0.9108   0.2384   0.3719   0.2061   0.2545   0.1500   0.0000   0.3884   0.0759   0.2391   0.3008   0.2268   0.0826   0.0000   1.0000   0.0920   0.3691   0.0894   0.5237
MA  0.6079   0.0000   0.0000   0.0000   0.0826   0.1518   0.0760   0.2099   0.0000   0.6857   0.2308   0.6822   0.1537   0.2514   0.5370   0.0000   0.0000   0.0000   0.2694   0.0683   0.0000   0.1632
XX
NA  T09117   E2F-1   adenovirus E2 gene binding Factor 1   E2F transcription factor 1   E2F1   RBB3   RBBP3   RBP3
SP  human, Homo sapiens
MN  M00050   V$E2F_02   E2F
MA  0.0000   0.0000   0.0000   0.0000   0.0000   0.0000   0.0000   0.0000
MA  0.0000   0.0000   0.0000   0.5000   0.1667   1.0000   0.0000   0.9167
MA  0.0000   0.0000   0.0000   0.5000   0.8333   0.0000   1.0000   0.0833
MA  1.0000   1.0000   1.0000   0.0000   0.0000   0.0000   0.0000   0.0000
MN  M00940   V$E2F1_Q6_01   E2F-1
MN  M00939   V$E2F1_Q4_01   E2F-1
MN  M00938   V$E2F1_Q3_01   E2F-1
MN  M00920   V$E2F_Q6_01   E2F
MN  M00919   V$E2F_Q4_01   E2F
MN  M00918   V$E2F_Q3_01   E2F
MN  M00803   V$E2F_Q2   E2F
MN  M00516   V$E2F_03   E2F
MA  0.0690   0.0345   0.0000   0.0345   0.0000   0.0000   0.0000   0.0000   0.0345   0.5172   0.4483   0.4483
MA  0.1034   0.0345   0.0345   0.4483   0.1034   1.0000   0.0000   0.7586   0.2759   0.3103   0.0345   0.1379
MA  0.0690   0.0690   0.0690   0.5172   0.8966   0.0000   1.0000   0.2414   0.5862   0.1034   0.2414   0.3103
MA  0.7586   0.8621   0.8966   0.0000   0.0000   0.0000   0.0000   0.0000   0.1034   0.0690   0.2759   0.1034
MN  M00431   V$E2F1_Q6   E2F-1
MN  M00428   V$E2F1_Q3   E2F-1
XX
NA  T01545   E2F-3a   E2F transcription factor 3   E2F-3   E2F3   E2F3a   KIAA0075
SP  human, Homo sapiens
MN  M00050   V$E2F_02   E2F
MA  0.0000   0.0000   0.0000   0.0000   0.0000   0.0000   0.0000   0.0000
MA  0.0000   0.0000   0.0000   0.5000   0.1667   1.0000   0.0000   0.9167
MA  0.0000   0.0000   0.0000   0.5000   0.8333   0.0000   1.0000   0.0833
MA  1.0000   1.0000   1.0000   0.0000   0.0000   0.0000   0.0000   0.0000
MN  M00939   V$E2F1_Q4_01   E2F-1
MN  M00920   V$E2F_Q6_01   E2F
MN  M00919   V$E2F_Q4_01   E2F
MN  M00918   V$E2F_Q3_01   E2F
MN  M00803   V$E2F_Q2   E2F
XX
NA  T01607   E2F-5   E2F5
SP  human, Homo sapiens
MN  M00050   V$E2F_02   E2F
MA  0.0000   0.0000   0.0000   0.0000   0.0000   0.0000   0.0000   0.0000
MA  0.0000   0.0000   0.0000   0.5000   0.1667   1.0000   0.0000   0.9167
MA  0.0000   0.0000   0.0000   0.5000   0.8333   0.0000   1.0000   0.0833
MA  1.0000   1.0000   1.0000   0.0000   0.0000   0.0000   0.0000   0.0000
XX
NA  T00594   RelA-p65   NF-kappaB (p65)   NFKB3   Nuclear Factor  kappa B  p65   Nuclear factor NF-kappa-B p65 subunit   p65   Rel-A   RelA   Transcription factor p65
SP  human, Homo sapiens
MN  MA0107   RELA   REL   (Jaspar)
MA  0.0000   0.0000   0.0000   0.6111   0.5556   0.1111   0.0000   0.0000   0.0000   0.0000
MA  0.2222   0.0000   0.0000   0.0000   0.1667   0.0000   0.0000   0.1111   1.0000   1.0000
MA  0.6111   0.9444   1.0000   0.3889   0.2222   0.0000   0.0000   0.0000   0.0000   0.0000
MA  0.1667   0.0556   0.0000   0.0000   0.0556   0.8889   1.0000   0.8889   0.0000   0.0000
MN  M00052   V$NFKAPPAB65_01   NF-kappaB (p65)
MA  0.0000   0.0000   0.0000   0.6111   0.5556   0.1111   0.0000   0.0000   0.0000   0.0000
MA  0.2222   0.0000   0.0000   0.0000   0.1667   0.0000   0.0000   0.1667   1.0000   1.0000
MA  0.5556   1.0000   1.0000   0.3889   0.1667   0.0000   0.0000   0.0000   0.0000   0.0000
MA  0.2222   0.0000   0.0000   0.0000   0.1111   0.8889   1.0000   0.8333   0.0000   0.0000
MN  M00774   V$NFKB_Q6_01   NF-kappaB
MN  M00054   V$NFKAPPAB_01   NF-kappaB
MA  0.0000   0.0000   0.0250   0.6750   0.5250   0.2000   0.0250   0.0500   0.0750   0.0000
MA  0.0000   0.0000   0.0000   0.0000   0.3250   0.0250   0.0500   0.4500   0.9000   0.9500
MA  1.0000   1.0000   0.9750   0.3250   0.0250   0.0750   0.0500   0.0000   0.0000   0.0000
MA  0.0000   0.0000   0.0000   0.0000   0.1250   0.7000   0.8750   0.5000   0.0250   0.0500
XX
NA  T09106   RelA-p65   NF-kappaB (p65)   Rel-A   RELA   v-rel reticuloendotheliosis viral oncogene homolog A (avian)
SP  mouse, Mus musculus
MN  M00052   V$NFKAPPAB65_01   NF-kappaB (p65)
MA  0.0000   0.0000   0.0000   0.6111   0.5556   0.1111   0.0000   0.0000   0.0000   0.0000
MA  0.2222   0.0000   0.0000   0.0000   0.1667   0.0000   0.0000   0.1667   1.0000   1.0000
MA  0.5556   1.0000   1.0000   0.3889   0.1667   0.0000   0.0000   0.0000   0.0000   0.0000
MA  0.2222   0.0000   0.0000   0.0000   0.1111   0.8889   1.0000   0.8333   0.0000   0.0000
MN  M00774   V$NFKB_Q6_01   NF-kappaB
XX
NA  T01154   c-Rel   HIVEN86A (human)   p68   p82(hc-rel)
SP  chick, Gallus gallus
MN  M00053   V$CREL_01   c-Rel
MA  0.0000   0.0000   0.0588   0.2941   0.3529   0.2941   0.0588   0.1176   0.0000   0.0588
MA  0.2941   0.0000   0.0000   0.0588   0.2941   0.0588   0.0000   0.0000   0.8824   0.9412
MA  0.4706   0.9412   0.8824   0.5294   0.1765   0.0588   0.0000   0.0000   0.0000   0.0000
MA  0.2353   0.0588   0.0588   0.1176   0.1765   0.5882   0.9412   0.8824   0.1176   0.0000
XX
NA  T09254   c-Rel   HIVEN86A   Nuclear Factor  kappa  B c-Rel   p68   p82(hc-rel)
SP  human, Homo sapiens
MN  M00053   V$CREL_01   c-Rel
MA  0.0000   0.0000   0.0588   0.2941   0.3529   0.2941   0.0588   0.1176   0.0000   0.0588
MA  0.2941   0.0000   0.0000   0.0588   0.2941   0.0588   0.0000   0.0000   0.8824   0.9412
MA  0.4706   0.9412   0.8824   0.5294   0.1765   0.0588   0.0000   0.0000   0.0000   0.0000
MA  0.2353   0.0588   0.0588   0.1176   0.1765   0.5882   0.9412   0.8824   0.1176   0.0000
XX
NA  T09255   c-Rel   HIVEN86A   p68   p82(hc-rel)
SP  mouse, Mus musculus
MN  M00053   V$CREL_01   c-Rel
MA  0.0000   0.0000   0.0588   0.2941   0.3529   0.2941   0.0588   0.1176   0.0000   0.0588
MA  0.2941   0.0000   0.0000   0.0588   0.2941   0.0588   0.0000   0.0000   0.8824   0.9412
MA  0.4706   0.9412   0.8824   0.5294   0.1765   0.0588   0.0000   0.0000   0.0000   0.0000
MA  0.2353   0.0588   0.0588   0.1176   0.1765   0.5882   0.9412   0.8824   0.1176   0.0000
XX
NA  T09018   N-Myc   c-nmyc   N-myc   neuroblastoma myc-related oncogene 1   NMYC   Nmyc-1   Nmyc1
SP  mouse, Mus musculus
MN  M00055   V$NMYC_01   N-Myc
MA  0.1750   0.2500   0.2250   0.0000   0.8000   0.0000   0.0500   0.0000   0.0000   0.1500   0.2750   0.2750
MA  0.2750   0.3750   0.5000   0.9750   0.0000   0.9750   0.0000   0.0750   0.0000   0.2750   0.4000   0.2750
MA  0.1500   0.1500   0.1500   0.0250   0.1000   0.0000   0.9500   0.0000   1.0000   0.2000   0.1250   0.2750
MA  0.4000   0.2250   0.1250   0.0000   0.1000   0.0250   0.0000   0.9250   0.0000   0.3750   0.2000   0.1750
MN  M01034   V$EBOX_Q6_01   Ebox
XX
NA  T00539   NF-1   CTF   CTF-1   CTF/NF-1   NF-I   NFI   NFIC isoform 1   NFIC1   nuclear factor 1   TGGCA-binding protein
SP  human, Homo sapiens
MN  M00056   V$MYOGNF1_01   myogenin / NF-1
MA  0.1250   0.6250   0.0000   0.1250   0.1250   0.0000   0.0000   0.0000   0.0000   0.3750   0.3750   0.2500   0.0000   0.0000   0.0000   0.0000   0.1429   0.6250   0.1250   0.0000   0.0000   0.3750   0.0000   0.0000   0.1250   0.7500   0.5000   0.1250   0.3750
MA  0.6250   0.0000   0.5000   0.7500   0.1250   0.2500   0.1250   0.2500   0.3750   0.1250   0.1250   0.0000   0.2500   0.0000   0.0000   0.0000   0.7143   0.0000   0.6250   0.2500   0.3750   0.1250   0.1250   0.8750   0.8750   0.0000   0.0000   0.5000   0.2500
MA  0.0000   0.3750   0.3750   0.0000   0.1250   0.6250   0.0000   0.2500   0.2500   0.1250   0.2500   0.1250   0.0000   0.1250   0.8750   1.0000   0.0000   0.2500   0.1250   0.5000   0.5000   0.1250   0.8750   0.0000   0.0000   0.1250   0.3750   0.1250   0.0000
MA  0.2500   0.0000   0.1250   0.1250   0.6250   0.1250   0.8750   0.5000   0.3750   0.3750   0.2500   0.6250   0.7500   0.8750   0.1250   0.0000   0.1429   0.1250   0.1250   0.2500   0.1250   0.3750   0.0000   0.1250   0.0000   0.1250   0.1250   0.2500   0.3750
MN  M00806   V$NF1_Q6_01   NF-1
MN  M00193   V$NF1_Q6   NF-1
MA  0.2267   0.2267   0.0667   0.0000   0.0000   0.0133   0.0667   0.4286   0.3067   0.2133   0.2667   0.4533   0.1333   0.1333   0.1467   0.4000   0.3600   0.2933
MA  0.2400   0.3200   0.1467   0.0000   0.0000   0.0000   0.8933   0.1857   0.2667   0.2133   0.2533   0.0933   0.2267   0.5467   0.5333   0.2400   0.1600   0.1867
MA  0.1867   0.1867   0.0133   0.0133   1.0000   0.9867   0.0267   0.1143   0.2667   0.4267   0.2400   0.2533   0.3600   0.1200   0.1600   0.1200   0.2800   0.2667
MA  0.3467   0.2667   0.7733   0.9867   0.0000   0.0000   0.0133   0.2714   0.1600   0.1467   0.2400   0.2000   0.2800   0.2000   0.1600   0.2400   0.2000   0.2533
XX
NA  T00535   NF-1   CTF   NF-I   TGGCA-binding protein (chick)
SP  rat, Rattus norvegicus
MN  M00056   V$MYOGNF1_01   myogenin / NF-1
MA  0.1250   0.6250   0.0000   0.1250   0.1250   0.0000   0.0000   0.0000   0.0000   0.3750   0.3750   0.2500   0.0000   0.0000   0.0000   0.0000   0.1429   0.6250   0.1250   0.0000   0.0000   0.3750   0.0000   0.0000   0.1250   0.7500   0.5000   0.1250   0.3750
MA  0.6250   0.0000   0.5000   0.7500   0.1250   0.2500   0.1250   0.2500   0.3750   0.1250   0.1250   0.0000   0.2500   0.0000   0.0000   0.0000   0.7143   0.0000   0.6250   0.2500   0.3750   0.1250   0.1250   0.8750   0.8750   0.0000   0.0000   0.5000   0.2500
MA  0.0000   0.3750   0.3750   0.0000   0.1250   0.6250   0.0000   0.2500   0.2500   0.1250   0.2500   0.1250   0.0000   0.1250   0.8750   1.0000   0.0000   0.2500   0.1250   0.5000   0.5000   0.1250   0.8750   0.0000   0.0000   0.1250   0.3750   0.1250   0.0000
MA  0.2500   0.0000   0.1250   0.1250   0.6250   0.1250   0.8750   0.5000   0.3750   0.3750   0.2500   0.6250   0.7500   0.8750   0.1250   0.0000   0.1429   0.1250   0.1250   0.2500   0.1250   0.3750   0.0000   0.1250   0.0000   0.1250   0.1250   0.2500   0.3750
MN  M00806   V$NF1_Q6_01   NF-1
MN  M00193   V$NF1_Q6   NF-1
MA  0.2267   0.2267   0.0667   0.0000   0.0000   0.0133   0.0667   0.4286   0.3067   0.2133   0.2667   0.4533   0.1333   0.1333   0.1467   0.4000   0.3600   0.2933
MA  0.2400   0.3200   0.1467   0.0000   0.0000   0.0000   0.8933   0.1857   0.2667   0.2133   0.2533   0.0933   0.2267   0.5467   0.5333   0.2400   0.1600   0.1867
MA  0.1867   0.1867   0.0133   0.0133   1.0000   0.9867   0.0267   0.1143   0.2667   0.4267   0.2400   0.2533   0.3600   0.1200   0.1600   0.1200   0.2800   0.2667
MA  0.3467   0.2667   0.7733   0.9867   0.0000   0.0000   0.0133   0.2714   0.1600   0.1467   0.2400   0.2000   0.2800   0.2000   0.1600   0.2400   0.2000   0.2533
XX
NA  T01036   NF-1   CTF   NF-I   TGGCA-binding protein
SP  hamster, Cricetulus sp.
MN  M00056   V$MYOGNF1_01   myogenin / NF-1
MA  0.1250   0.6250   0.0000   0.1250   0.1250   0.0000   0.0000   0.0000   0.0000   0.3750   0.3750   0.2500   0.0000   0.0000   0.0000   0.0000   0.1429   0.6250   0.1250   0.0000   0.0000   0.3750   0.0000   0.0000   0.1250   0.7500   0.5000   0.1250   0.3750
MA  0.6250   0.0000   0.5000   0.7500   0.1250   0.2500   0.1250   0.2500   0.3750   0.1250   0.1250   0.0000   0.2500   0.0000   0.0000   0.0000   0.7143   0.0000   0.6250   0.2500   0.3750   0.1250   0.1250   0.8750   0.8750   0.0000   0.0000   0.5000   0.2500
MA  0.0000   0.3750   0.3750   0.0000   0.1250   0.6250   0.0000   0.2500   0.2500   0.1250   0.2500   0.1250   0.0000   0.1250   0.8750   1.0000   0.0000   0.2500   0.1250   0.5000   0.5000   0.1250   0.8750   0.0000   0.0000   0.1250   0.3750   0.1250   0.0000
MA  0.2500   0.0000   0.1250   0.1250   0.6250   0.1250   0.8750   0.5000   0.3750   0.3750   0.2500   0.6250   0.7500   0.8750   0.1250   0.0000   0.1429   0.1250   0.1250   0.2500   0.1250   0.3750   0.0000   0.1250   0.0000   0.1250   0.1250   0.2500   0.3750
MN  M00193   V$NF1_Q6   NF-1
MA  0.2267   0.2267   0.0667   0.0000   0.0000   0.0133   0.0667   0.4286   0.3067   0.2133   0.2667   0.4533   0.1333   0.1333   0.1467   0.4000   0.3600   0.2933
MA  0.2400   0.3200   0.1467   0.0000   0.0000   0.0000   0.8933   0.1857   0.2667   0.2133   0.2533   0.0933   0.2267   0.5467   0.5333   0.2400   0.1600   0.1867
MA  0.1867   0.1867   0.0133   0.0133   1.0000   0.9867   0.0267   0.1143   0.2667   0.4267   0.2400   0.2533   0.3600   0.1200   0.1600   0.1200   0.2800   0.2667
MA  0.3467   0.2667   0.7733   0.9867   0.0000   0.0000   0.0133   0.2714   0.1600   0.1467   0.2400   0.2000   0.2800   0.2000   0.1600   0.2400   0.2000   0.2533
XX
NA  T00538   NF-1   CTF   NF-I   TGGCA-binding protein
SP  domestic pig, Sus scrofa
MN  M00056   V$MYOGNF1_01   myogenin / NF-1
MA  0.1250   0.6250   0.0000   0.1250   0.1250   0.0000   0.0000   0.0000   0.0000   0.3750   0.3750   0.2500   0.0000   0.0000   0.0000   0.0000   0.1429   0.6250   0.1250   0.0000   0.0000   0.3750   0.0000   0.0000   0.1250   0.7500   0.5000   0.1250   0.3750
MA  0.6250   0.0000   0.5000   0.7500   0.1250   0.2500   0.1250   0.2500   0.3750   0.1250   0.1250   0.0000   0.2500   0.0000   0.0000   0.0000   0.7143   0.0000   0.6250   0.2500   0.3750   0.1250   0.1250   0.8750   0.8750   0.0000   0.0000   0.5000   0.2500
MA  0.0000   0.3750   0.3750   0.0000   0.1250   0.6250   0.0000   0.2500   0.2500   0.1250   0.2500   0.1250   0.0000   0.1250   0.8750   1.0000   0.0000   0.2500   0.1250   0.5000   0.5000   0.1250   0.8750   0.0000   0.0000   0.1250   0.3750   0.1250   0.0000
MA  0.2500   0.0000   0.1250   0.1250   0.6250   0.1250   0.8750   0.5000   0.3750   0.3750   0.2500   0.6250   0.7500   0.8750   0.1250   0.0000   0.1429   0.1250   0.1250   0.2500   0.1250   0.3750   0.0000   0.1250   0.0000   0.1250   0.1250   0.2500   0.3750
MN  M00193   V$NF1_Q6   NF-1
MA  0.2267   0.2267   0.0667   0.0000   0.0000   0.0133   0.0667   0.4286   0.3067   0.2133   0.2667   0.4533   0.1333   0.1333   0.1467   0.4000   0.3600   0.2933
MA  0.2400   0.3200   0.1467   0.0000   0.0000   0.0000   0.8933   0.1857   0.2667   0.2133   0.2533   0.0933   0.2267   0.5467   0.5333   0.2400   0.1600   0.1867
MA  0.1867   0.1867   0.0133   0.0133   1.0000   0.9867   0.0267   0.1143   0.2667   0.4267   0.2400   0.2533   0.3600   0.1200   0.1600   0.1200   0.2800   0.2667
MA  0.3467   0.2667   0.7733   0.9867   0.0000   0.0000   0.0133   0.2714   0.1600   0.1467   0.2400   0.2000   0.2800   0.2000   0.1600   0.2400   0.2000   0.2533
XX
NA  T00599   NF-1/L   NF-1A1.1 (chick)   NF-I/L   NF1-L   NF1/L   Nuclear Factor 1 isoform L   RPF-A (hamster)
SP  rat, Rattus norvegicus
MN  M00056   V$MYOGNF1_01   myogenin / NF-1
MA  0.1250   0.6250   0.0000   0.1250   0.1250   0.0000   0.0000   0.0000   0.0000   0.3750   0.3750   0.2500   0.0000   0.0000   0.0000   0.0000   0.1429   0.6250   0.1250   0.0000   0.0000   0.3750   0.0000   0.0000   0.1250   0.7500   0.5000   0.1250   0.3750
MA  0.6250   0.0000   0.5000   0.7500   0.1250   0.2500   0.1250   0.2500   0.3750   0.1250   0.1250   0.0000   0.2500   0.0000   0.0000   0.0000   0.7143   0.0000   0.6250   0.2500   0.3750   0.1250   0.1250   0.8750   0.8750   0.0000   0.0000   0.5000   0.2500
MA  0.0000   0.3750   0.3750   0.0000   0.1250   0.6250   0.0000   0.2500   0.2500   0.1250   0.2500   0.1250   0.0000   0.1250   0.8750   1.0000   0.0000   0.2500   0.1250   0.5000   0.5000   0.1250   0.8750   0.0000   0.0000   0.1250   0.3750   0.1250   0.0000
MA  0.2500   0.0000   0.1250   0.1250   0.6250   0.1250   0.8750   0.5000   0.3750   0.3750   0.2500   0.6250   0.7500   0.8750   0.1250   0.0000   0.1429   0.1250   0.1250   0.2500   0.1250   0.3750   0.0000   0.1250   0.0000   0.1250   0.1250   0.2500   0.3750
MN  M00806   V$NF1_Q6_01   NF-1
XX
NA  T00604   NF-1/Red1   NF-1B1 (chick)   NFI-B1   RPF-B
SP  hamster, Cricetulus sp.
MN  M00056   V$MYOGNF1_01   myogenin / NF-1
MA  0.1250   0.6250   0.0000   0.1250   0.1250   0.0000   0.0000   0.0000   0.0000   0.3750   0.3750   0.2500   0.0000   0.0000   0.0000   0.0000   0.1429   0.6250   0.1250   0.0000   0.0000   0.3750   0.0000   0.0000   0.1250   0.7500   0.5000   0.1250   0.3750
MA  0.6250   0.0000   0.5000   0.7500   0.1250   0.2500   0.1250   0.2500   0.3750   0.1250   0.1250   0.0000   0.2500   0.0000   0.0000   0.0000   0.7143   0.0000   0.6250   0.2500   0.3750   0.1250   0.1250   0.8750   0.8750   0.0000   0.0000   0.5000   0.2500
MA  0.0000   0.3750   0.3750   0.0000   0.1250   0.6250   0.0000   0.2500   0.2500   0.1250   0.2500   0.1250   0.0000   0.1250   0.8750   1.0000   0.0000   0.2500   0.1250   0.5000   0.5000   0.1250   0.8750   0.0000   0.0000   0.1250   0.3750   0.1250   0.0000
MA  0.2500   0.0000   0.1250   0.1250   0.6250   0.1250   0.8750   0.5000   0.3750   0.3750   0.2500   0.6250   0.7500   0.8750   0.1250   0.0000   0.1429   0.1250   0.1250   0.2500   0.1250   0.3750   0.0000   0.1250   0.0000   0.1250   0.1250   0.2500   0.3750
XX
NA  T00544   NF-1A1   NFI-A1   RPF-A (hamster)
SP  chick, Gallus gallus
MN  M00056   V$MYOGNF1_01   myogenin / NF-1
MA  0.1250   0.6250   0.0000   0.1250   0.1250   0.0000   0.0000   0.0000   0.0000   0.3750   0.3750   0.2500   0.0000   0.0000   0.0000   0.0000   0.1429   0.6250   0.1250   0.0000   0.0000   0.3750   0.0000   0.0000   0.1250   0.7500   0.5000   0.1250   0.3750
MA  0.6250   0.0000   0.5000   0.7500   0.1250   0.2500   0.1250   0.2500   0.3750   0.1250   0.1250   0.0000   0.2500   0.0000   0.0000   0.0000   0.7143   0.0000   0.6250   0.2500   0.3750   0.1250   0.1250   0.8750   0.8750   0.0000   0.0000   0.5000   0.2500
MA  0.0000   0.3750   0.3750   0.0000   0.1250   0.6250   0.0000   0.2500   0.2500   0.1250   0.2500   0.1250   0.0000   0.1250   0.8750   1.0000   0.0000   0.2500   0.1250   0.5000   0.5000   0.1250   0.8750   0.0000   0.0000   0.1250   0.3750   0.1250   0.0000
MA  0.2500   0.0000   0.1250   0.1250   0.6250   0.1250   0.8750   0.5000   0.3750   0.3750   0.2500   0.6250   0.7500   0.8750   0.1250   0.0000   0.1429   0.1250   0.1250   0.2500   0.1250   0.3750   0.0000   0.1250   0.0000   0.1250   0.1250   0.2500   0.3750
XX
NA  T00551   NF-1B1   NF-1/Red1 (hamster)   NFI-B1   RPF-B
SP  chick, Gallus gallus
MN  M00056   V$MYOGNF1_01   myogenin / NF-1
MA  0.1250   0.6250   0.0000   0.1250   0.1250   0.0000   0.0000   0.0000   0.0000   0.3750   0.3750   0.2500   0.0000   0.0000   0.0000   0.0000   0.1429   0.6250   0.1250   0.0000   0.0000   0.3750   0.0000   0.0000   0.1250   0.7500   0.5000   0.1250   0.3750
MA  0.6250   0.0000   0.5000   0.7500   0.1250   0.2500   0.1250   0.2500   0.3750   0.1250   0.1250   0.0000   0.2500   0.0000   0.0000   0.0000   0.7143   0.0000   0.6250   0.2500   0.3750   0.1250   0.1250   0.8750   0.8750   0.0000   0.0000   0.5000   0.2500
MA  0.0000   0.3750   0.3750   0.0000   0.1250   0.6250   0.0000   0.2500   0.2500   0.1250   0.2500   0.1250   0.0000   0.1250   0.8750   1.0000   0.0000   0.2500   0.1250   0.5000   0.5000   0.1250   0.8750   0.0000   0.0000   0.1250   0.3750   0.1250   0.0000
MA  0.2500   0.0000   0.1250   0.1250   0.6250   0.1250   0.8750   0.5000   0.3750   0.3750   0.2500   0.6250   0.7500   0.8750   0.1250   0.0000   0.1429   0.1250   0.1250   0.2500   0.1250   0.3750   0.0000   0.1250   0.0000   0.1250   0.1250   0.2500   0.3750
XX
NA  T00552   NF-1B2   NFI-B2
SP  chick, Gallus gallus
MN  M00056   V$MYOGNF1_01   myogenin / NF-1
MA  0.1250   0.6250   0.0000   0.1250   0.1250   0.0000   0.0000   0.0000   0.0000   0.3750   0.3750   0.2500   0.0000   0.0000   0.0000   0.0000   0.1429   0.6250   0.1250   0.0000   0.0000   0.3750   0.0000   0.0000   0.1250   0.7500   0.5000   0.1250   0.3750
MA  0.6250   0.0000   0.5000   0.7500   0.1250   0.2500   0.1250   0.2500   0.3750   0.1250   0.1250   0.0000   0.2500   0.0000   0.0000   0.0000   0.7143   0.0000   0.6250   0.2500   0.3750   0.1250   0.1250   0.8750   0.8750   0.0000   0.0000   0.5000   0.2500
MA  0.0000   0.3750   0.3750   0.0000   0.1250   0.6250   0.0000   0.2500   0.2500   0.1250   0.2500   0.1250   0.0000   0.1250   0.8750   1.0000   0.0000   0.2500   0.1250   0.5000   0.5000   0.1250   0.8750   0.0000   0.0000   0.1250   0.3750   0.1250   0.0000
MA  0.2500   0.0000   0.1250   0.1250   0.6250   0.1250   0.8750   0.5000   0.3750   0.3750   0.2500   0.6250   0.7500   0.8750   0.1250   0.0000   0.1429   0.1250   0.1250   0.2500   0.1250   0.3750   0.0000   0.1250   0.0000   0.1250   0.1250   0.2500   0.3750
XX
NA  T00554   NF-1C2   CTF-2 (human)   NFI-C2
SP  chick, Gallus gallus
MN  M00056   V$MYOGNF1_01   myogenin / NF-1
MA  0.1250   0.6250   0.0000   0.1250   0.1250   0.0000   0.0000   0.0000   0.0000   0.3750   0.3750   0.2500   0.0000   0.0000   0.0000   0.0000   0.1429   0.6250   0.1250   0.0000   0.0000   0.3750   0.0000   0.0000   0.1250   0.7500   0.5000   0.1250   0.3750
MA  0.6250   0.0000   0.5000   0.7500   0.1250   0.2500   0.1250   0.2500   0.3750   0.1250   0.1250   0.0000   0.2500   0.0000   0.0000   0.0000   0.7143   0.0000   0.6250   0.2500   0.3750   0.1250   0.1250   0.8750   0.8750   0.0000   0.0000   0.5000   0.2500
MA  0.0000   0.3750   0.3750   0.0000   0.1250   0.6250   0.0000   0.2500   0.2500   0.1250   0.2500   0.1250   0.0000   0.1250   0.8750   1.0000   0.0000   0.2500   0.1250   0.5000   0.5000   0.1250   0.8750   0.0000   0.0000   0.1250   0.3750   0.1250   0.0000
MA  0.2500   0.0000   0.1250   0.1250   0.6250   0.1250   0.8750   0.5000   0.3750   0.3750   0.2500   0.6250   0.7500   0.8750   0.1250   0.0000   0.1429   0.1250   0.1250   0.2500   0.1250   0.3750   0.0000   0.1250   0.0000   0.1250   0.1250   0.2500   0.3750
XX
NA  T00610   NF-1X   NF-1/X   NFI-X
SP  hamster, Cricetulus sp.
MN  M00056   V$MYOGNF1_01   myogenin / NF-1
MA  0.1250   0.6250   0.0000   0.1250   0.1250   0.0000   0.0000   0.0000   0.0000   0.3750   0.3750   0.2500   0.0000   0.0000   0.0000   0.0000   0.1429   0.6250   0.1250   0.0000   0.0000   0.3750   0.0000   0.0000   0.1250   0.7500   0.5000   0.1250   0.3750
MA  0.6250   0.0000   0.5000   0.7500   0.1250   0.2500   0.1250   0.2500   0.3750   0.1250   0.1250   0.0000   0.2500   0.0000   0.0000   0.0000   0.7143   0.0000   0.6250   0.2500   0.3750   0.1250   0.1250   0.8750   0.8750   0.0000   0.0000   0.5000   0.2500
MA  0.0000   0.3750   0.3750   0.0000   0.1250   0.6250   0.0000   0.2500   0.2500   0.1250   0.2500   0.1250   0.0000   0.1250   0.8750   1.0000   0.0000   0.2500   0.1250   0.5000   0.5000   0.1250   0.8750   0.0000   0.0000   0.1250   0.3750   0.1250   0.0000
MA  0.2500   0.0000   0.1250   0.1250   0.6250   0.1250   0.8750   0.5000   0.3750   0.3750   0.2500   0.6250   0.7500   0.8750   0.1250   0.0000   0.1429   0.1250   0.1250   0.2500   0.1250   0.3750   0.0000   0.1250   0.0000   0.1250   0.1250   0.2500   0.3750
XX
NA  T00915   YY1   62K protein   delta factor   F-ACT1   MAPF1   NF-E1 (2)   NMP-1   nuclear matrix protein 1   Yin and Yang 1   YY-1
SP  human, Homo sapiens
MN  M00059   V$YY1_01   YY1
MA  0.1667   0.3889   0.3333   0.1667   0.3333   0.0556   0.0000   0.9444   0.0000   0.2778   0.0556   0.3333   0.1667   0.2222   0.3333   0.5000   0.1667
MA  0.2222   0.2778   0.1667   0.3889   0.1111   0.7222   1.0000   0.0556   0.0000   0.1667   0.1111   0.1111   0.2222   0.2222   0.2222   0.1111   0.3333
MA  0.3333   0.2778   0.1667   0.2778   0.2222   0.0556   0.0000   0.0000   0.1111   0.1667   0.1111   0.0556   0.2778   0.3333   0.3333   0.1111   0.2778
MA  0.2778   0.0556   0.3333   0.1667   0.3333   0.1667   0.0000   0.0000   0.8889   0.3889   0.7222   0.5000   0.3333   0.2222   0.1111   0.2778   0.2222
MN  M01035   V$YY1_Q6_02   YY1
MN  M00793   V$YY1_Q6   YY1
MN  M00069   V$YY1_02   YY1
MA  0.1818   0.1818   0.1818   0.0909   0.0909   0.1818   0.0000   0.0000   1.0000   0.0000   0.0000   0.0909   0.1818   0.0000   0.1818   0.1818   0.0909   0.0909   0.1818   0.3636
MA  0.3636   0.4545   0.1818   0.6364   0.1818   0.0000   1.0000   1.0000   0.0000   0.0000   0.7273   0.0909   0.0000   0.2727   0.1818   0.5455   0.0909   0.3636   0.3636   0.0000
MA  0.1818   0.1818   0.3636   0.2727   0.5455   0.8182   0.0000   0.0000   0.0000   0.0000   0.1818   0.0909   0.1818   0.6364   0.3636   0.0909   0.0909   0.4545   0.2727   0.1818
MA  0.2727   0.1818   0.2727   0.0000   0.1818   0.0000   0.0000   0.0000   0.0000   1.0000   0.0909   0.7273   0.6364   0.0909   0.2727   0.1818   0.7273   0.0909   0.1818   0.4545
XX
NA  T10428   YY1   CF1   common factor 1   delta-factor   F-ACT1   myc-CF1   NF-E1 (2)   UCRBP   UCRF-U   upstream conserved region binding protein   Ying Yang 1   YY-1
SP  mouse, Mus musculus
MN  M00059   V$YY1_01   YY1
MA  0.1667   0.3889   0.3333   0.1667   0.3333   0.0556   0.0000   0.9444   0.0000   0.2778   0.0556   0.3333   0.1667   0.2222   0.3333   0.5000   0.1667
MA  0.2222   0.2778   0.1667   0.3889   0.1111   0.7222   1.0000   0.0556   0.0000   0.1667   0.1111   0.1111   0.2222   0.2222   0.2222   0.1111   0.3333
MA  0.3333   0.2778   0.1667   0.2778   0.2222   0.0556   0.0000   0.0000   0.1111   0.1667   0.1111   0.0556   0.2778   0.3333   0.3333   0.1111   0.2778
MA  0.2778   0.0556   0.3333   0.1667   0.3333   0.1667   0.0000   0.0000   0.8889   0.3889   0.7222   0.5000   0.3333   0.2222   0.1111   0.2778   0.2222
MN  M01035   V$YY1_Q6_02   YY1
MN  M00793   V$YY1_Q6   YY1
MN  M00069   V$YY1_02   YY1
MA  0.1818   0.1818   0.1818   0.0909   0.0909   0.1818   0.0000   0.0000   1.0000   0.0000   0.0000   0.0909   0.1818   0.0000   0.1818   0.1818   0.0909   0.0909   0.1818   0.3636
MA  0.3636   0.4545   0.1818   0.6364   0.1818   0.0000   1.0000   1.0000   0.0000   0.0000   0.7273   0.0909   0.0000   0.2727   0.1818   0.5455   0.0909   0.3636   0.3636   0.0000
MA  0.1818   0.1818   0.3636   0.2727   0.5455   0.8182   0.0000   0.0000   0.0000   0.0000   0.1818   0.0909   0.1818   0.6364   0.3636   0.0909   0.0909   0.4545   0.2727   0.1818
MA  0.2727   0.1818   0.2727   0.0000   0.1818   0.0000   0.0000   0.0000   0.0000   1.0000   0.0909   0.7273   0.6364   0.0909   0.2727   0.1818   0.7273   0.0909   0.1818   0.4545
XX
NA  T00509   MIG1   YGL035C
SP  yeast, Saccharomyces cerevisiae
MN  M00061   F$MIG1_01   MIG1
MA  0.0714   0.5714   0.4286   0.5000   0.5000   0.6429   0.6429   0.7143   0.1429   0.0000   0.0000   0.0000   0.0000   0.0000   0.0000   0.3571   0.5000
MA  0.0714   0.1429   0.2143   0.0000   0.0000   0.0000   0.0000   0.0000   0.2143   0.5000   0.4286   0.0000   0.0000   0.0000   0.0000   0.0714   0.1429
MA  0.4286   0.0714   0.0714   0.1429   0.0000   0.0000   0.0000   0.1429   0.0714   0.5000   0.0000   1.0000   1.0000   1.0000   1.0000   0.1429   0.2143
MA  0.4286   0.2143   0.2857   0.3571   0.5000   0.3571   0.3571   0.1429   0.5714   0.0000   0.5714   0.0000   0.0000   0.0000   0.0000   0.4286   0.1429
XX
NA  T00424   IRF-1   INTERFERON REGULATORY FACTOR 1   IRF1   ISGF2
SP  rat, Rattus norvegicus
MN  M00062   V$IRF1_01   IRF-1
MA  0.0000   1.0000   1.0000   0.9524   1.0000   0.0556   0.0000   0.0500   1.0000   0.9524   1.0000   0.0476   0.0476
MA  0.3810   0.0000   0.0000   0.0000   0.0000   0.2222   0.4762   0.0000   0.0000   0.0476   0.0000   0.6667   0.6190
MA  0.5714   0.0000   0.0000   0.0000   0.0000   0.6667   0.0000   0.9500   0.0000   0.0000   0.0000   0.2857   0.0476
MA  0.0476   0.0000   0.0000   0.0476   0.0000   0.0556   0.5238   0.0000   0.0000   0.0000   0.0000   0.0000   0.2857
MN  M00972   V$IRF_Q6_01   IRF
MN  M00772   V$IRF_Q6   IRF
XX
NA  T09319   IRF-1   IRF1   Interferon regulatory factor 1   IRF1   ISGF2
SP  mouse, Mus musculus
MN  M00062   V$IRF1_01   IRF-1
MA  0.0000   1.0000   1.0000   0.9524   1.0000   0.0556   0.0000   0.0500   1.0000   0.9524   1.0000   0.0476   0.0476
MA  0.3810   0.0000   0.0000   0.0000   0.0000   0.2222   0.4762   0.0000   0.0000   0.0476   0.0000   0.6667   0.6190
MA  0.5714   0.0000   0.0000   0.0000   0.0000   0.6667   0.0000   0.9500   0.0000   0.0000   0.0000   0.2857   0.0476
MA  0.0476   0.0000   0.0000   0.0476   0.0000   0.0556   0.5238   0.0000   0.0000   0.0000   0.0000   0.0000   0.2857
MN  M00972   V$IRF_Q6_01   IRF
MN  M00772   V$IRF_Q6   IRF
MN  M00747   V$IRF1_Q6   IRF-1
XX
NA  T09323   IRF-1   IRF1   Interferon regulatory factor 1   IRF1   ISGF2
SP  human, Homo sapiens
MN  M00062   V$IRF1_01   IRF-1
MA  0.0000   1.0000   1.0000   0.9524   1.0000   0.0556   0.0000   0.0500   1.0000   0.9524   1.0000   0.0476   0.0476
MA  0.3810   0.0000   0.0000   0.0000   0.0000   0.2222   0.4762   0.0000   0.0000   0.0476   0.0000   0.6667   0.6190
MA  0.5714   0.0000   0.0000   0.0000   0.0000   0.6667   0.0000   0.9500   0.0000   0.0000   0.0000   0.2857   0.0476
MA  0.0476   0.0000   0.0000   0.0476   0.0000   0.0556   0.5238   0.0000   0.0000   0.0000   0.0000   0.0000   0.2857
MN  M00972   V$IRF_Q6_01   IRF
MN  M00772   V$IRF_Q6   IRF
MN  M00747   V$IRF1_Q6   IRF-1
XX
NA  T00690   PHO4   YFR034C
SP  yeast, Saccharomyces cerevisiae
MN  MS0011   PHO4   (SCPD)
MA  0.2500   0.1667   0.0000   1.0000   0.0000   0.0000   0.0000   0.0000   0.0833   0.2500
MA  0.4167   0.1667   1.0000   0.0000   1.0000   0.0000   0.0833   0.0000   0.1667   0.0833
MA  0.2500   0.5833   0.0000   0.0000   0.0000   1.0000   0.0000   0.5833   0.4167   0.3333
MA  0.0833   0.0833   0.0000   0.0000   0.0000   0.0000   0.9167   0.4167   0.3333   0.3333
MN  MY0202   Pho4   (Yeastract)
MA  0.0000   1.0000   0.0000   0.0000   0.0000   0.0000
MA  1.0000   0.0000   1.0000   0.0000   0.0000   0.0000
MA  0.0000   0.0000   0.0000   1.0000   0.0000   0.5000
MA  0.0000   0.0000   0.0000   0.0000   1.0000   0.5000
MN  MY0203   Pho4   (Yeastract)
MA  0.0000   1.0000   0.0000   0.0000   0.0000   0.0000   0.0000   0.0000
MA  1.0000   0.0000   1.0000   0.0000   0.0000   0.0000   0.0000   0.0000
MA  0.0000   0.0000   0.0000   1.0000   0.0000   1.0000   1.0000   1.0000
MA  0.0000   0.0000   0.0000   0.0000   1.0000   0.0000   0.0000   0.0000
MN  M00064   F$PHO4_01   PHO4
MA  0.1250   0.3750   0.2500   0.0000   1.0000   0.0000   0.0000   0.0000   0.0000   0.0000   0.1250   0.2500
MA  0.2500   0.2500   0.3750   1.0000   0.0000   1.0000   0.0000   0.0000   0.0000   0.2500   0.0000   0.2500
MA  0.1250   0.2500   0.3750   0.0000   0.0000   0.0000   1.0000   0.0000   0.6250   0.5000   0.6250   0.2500
MA  0.5000   0.1250   0.0000   0.0000   0.0000   0.0000   0.0000   1.0000   0.3750   0.2500   0.2500   0.2500
XX
NA  T01448   Tal1-PP22
SP  human, Homo sapiens
MN  M00065   V$TAL1BETAE47_01   Tal-1beta:E47
MA  0.2300   0.1500   0.1400   0.6600   0.6100   0.0000   1.0000   0.0000   0.8600   0.0000   0.0000   0.0100   0.0300   0.2000   0.2700   0.2300
MA  0.3500   0.3000   0.2300   0.0900   0.3000   1.0000   0.0000   0.0000   0.0100   0.0000   0.0000   0.0300   0.1700   0.4300   0.2300   0.2600
MA  0.2800   0.2300   0.4400   0.1400   0.0300   0.0000   0.0000   1.0000   0.1000   0.0000   1.0000   0.6100   0.0100   0.1700   0.3100   0.3200
MA  0.1400   0.3200   0.1900   0.1100   0.0600   0.0000   0.0000   0.0000   0.0300   1.0000   0.0000   0.3500   0.7900   0.2000   0.1900   0.1900
MN  M01034   V$EBOX_Q6_01   Ebox
MN  M00070   V$TAL1BETAITF2_01   Tal-1beta:ITF-2
MA  0.1000   0.1200   0.1900   0.7400   0.7200   0.0000   1.0000   0.0000   0.9500   0.0000   0.0000   0.0000   0.0000   0.1700   0.2500   0.1600
MA  0.3200   0.2800   0.2300   0.0000   0.2100   1.0000   0.0000   0.0000   0.0200   0.0000   0.0000   0.0300   0.3000   0.3900   0.2100   0.3500
MA  0.4300   0.3500   0.3700   0.1400   0.0500   0.0000   0.0000   0.9800   0.0300   0.0000   1.0000   0.6300   0.0000   0.2000   0.1400   0.2600
MA  0.1500   0.2500   0.2100   0.1200   0.0200   0.0000   0.0000   0.0200   0.0000   1.0000   0.0000   0.3400   0.7000   0.2400   0.4000   0.2300
XX
NA  T00790   Tal1-PP42   pp42-TAL1   SCL   stem-cell leukemia protein   T-cell acute lymphocytic leukemia-1 protein   Tal-1   Tal-1alpha   Tal1   TCL5
SP  human, Homo sapiens
MN  MA0091   TAL1-TCF3   bHLH   (Jaspar)
MA  0.2955   0.2045   0.8864   0.4545   0.0000   1.0000   0.0000   0.2727   0.0000   0.0000   0.0000   0.0909
MA  0.3182   0.2273   0.0000   0.5455   0.9773   0.0000   0.0227   0.7273   0.0000   0.0000   0.0682   0.0909
MA  0.1818   0.4545   0.0682   0.0000   0.0227   0.0000   0.2500   0.0000   0.0000   0.9773   0.4545   0.0455
MA  0.2045   0.1136   0.0455   0.0000   0.0000   0.0000   0.7273   0.0000   1.0000   0.0227   0.4773   0.7727
MN  M00066   V$TAL1ALPHAE47_01   Tal-1alpha:E47
MA  0.1800   0.1400   0.1200   0.5900   0.6500   0.0000   1.0000   0.0000   0.8600   0.0000   0.0000   0.0100   0.0000   0.1900   0.3400   0.1700
MA  0.1000   0.4000   0.2600   0.0800   0.2600   1.0000   0.0000   0.0000   0.0600   0.0000   0.0000   0.0300   0.1700   0.3400   0.2400   0.3900
MA  0.3500   0.1700   0.4100   0.2700   0.0900   0.0000   0.0000   0.9596   0.0800   0.0000   1.0000   0.5600   0.0400   0.3500   0.1900   0.3000
MA  0.3700   0.2900   0.2100   0.0600   0.0000   0.0000   0.0000   0.0404   0.0000   1.0000   0.0000   0.4000   0.7900   0.1200   0.2300   0.1400
MN  M01034   V$EBOX_Q6_01   Ebox
MN  M00993   V$TAL1_Q6   TAL1
XX
NA  T00345   H   Hairy
SP  fruit fly, Drosophila melanogaster
MN  M00067   I$HAIRY_01   Hairy
MA  0.2000   0.2626   0.1200   0.1900   0.0000   0.8020   0.0000   0.0303   0.0000   0.0000   0.3600   0.0495   0.4700   0.1515
MA  0.3000   0.3030   0.1600   0.1500   0.9600   0.1188   1.0000   0.0000   0.8300   0.1200   0.4100   0.6139   0.2100   0.1515
MA  0.3500   0.2626   0.5600   0.5800   0.0000   0.0000   0.0000   0.9394   0.0700   0.7100   0.1800   0.2376   0.1100   0.3131
MA  0.1500   0.1717   0.1600   0.0800   0.0400   0.0792   0.0000   0.0303   0.1000   0.1700   0.0500   0.0990   0.2100   0.3838
XX
NA  T09059   SEF2-1B   E2-2   E32   ITF-2   Tcf4   transcription factor 4
SP  human, Homo sapiens
MN  M00070   V$TAL1BETAITF2_01   Tal-1beta:ITF-2
MA  0.1000   0.1200   0.1900   0.7400   0.7200   0.0000   1.0000   0.0000   0.9500   0.0000   0.0000   0.0000   0.0000   0.1700   0.2500   0.1600
MA  0.3200   0.2800   0.2300   0.0000   0.2100   1.0000   0.0000   0.0000   0.0200   0.0000   0.0000   0.0300   0.3000   0.3900   0.2100   0.3500
MA  0.4300   0.3500   0.3700   0.1400   0.0500   0.0000   0.0000   0.9800   0.0300   0.0000   1.0000   0.6300   0.0000   0.2000   0.1400   0.2600
MA  0.1500   0.2500   0.2100   0.1200   0.0200   0.0000   0.0000   0.0200   0.0000   1.0000   0.0000   0.3400   0.7000   0.2400   0.4000   0.2300
MN  M01034   V$EBOX_Q6_01   Ebox
MN  M00973   V$E2A_Q6   E2A
XX
NA  T01467   deltaEF1   delta-crystallin/E2-box factor 1   ZEB (human)
SP  chick, Gallus gallus
MN  MA0103   ZEB1   ZN-FINGER, C2H2   (Jaspar)
MA  0.0244   0.9268   0.0000   0.0000   0.0000   0.2439
MA  0.8293   0.0000   0.9756   0.9268   0.0244   0.0244
MA  0.0244   0.0488   0.0244   0.0732   0.0000   0.3902
MA  0.1220   0.0244   0.0000   0.0000   0.9756   0.3415
MN  M00073   V$DELTAEF1_01   deltaEF1
MA  0.3200   0.2000   0.1500   0.0000   0.9700   0.0000   0.0000   0.0000   0.2400   0.5400   0.3980
MA  0.2200   0.3900   0.2400   0.8300   0.0000   1.0000   0.9700   0.0000   0.0500   0.1200   0.2041
MA  0.1400   0.0700   0.1500   0.0300   0.0000   0.0000   0.0300   0.0000   0.3900   0.2200   0.2755
MA  0.3200   0.3400   0.4600   0.1400   0.0300   0.0000   0.0000   1.0000   0.3200   0.1200   0.1224
XX
NA  T10243   c-Ets-1   c-Ets-1 54   Ets1   p54   p54c-Ets-1
SP  chick, Gallus gallus
MN  M00074   V$CETS1P54_02   c-Ets-1(p54)
MA  0.2727   0.2571   0.5278   0.2632   0.3421   0.0000   0.0000   1.0000   0.5750   0.3846   0.2564   0.2500   0.3143
MA  0.3333   0.3143   0.1111   0.5263   0.4737   0.0000   0.0000   0.0000   0.0000   0.1282   0.2051   0.1389   0.2571
MA  0.2727   0.1714   0.1111   0.1579   0.0526   1.0000   1.0000   0.0000   0.0000   0.3846   0.0256   0.1944   0.2000
MA  0.1212   0.2571   0.2500   0.0526   0.1316   0.0000   0.0000   0.0000   0.4250   0.1026   0.5128   0.4167   0.2286
MN  M01078   V$CETS1P54_03   c-Ets-1 p54
MN  M00971   V$ETS_Q6   Ets
MN  M00771   V$ETS_Q4   Ets
MN  M00340   V$ETS2_B   c-Ets-2
XX
NA  T08291   GATA-1   EF1   EFgammaa   Eryf-1   ERYF1   erythroid transcription factor   GF-1   NF-E1   NF-E1 (1)
SP  mouse, Mus musculus
MN  M00075   V$GATA1_01   GATA-1
MA  0.0943   0.2075   0.2075   0.0000   0.9434   0.0189   0.3396   0.1132   0.1154   0.1346
MA  0.4151   0.3208   0.2830   0.0000   0.0189   0.0189   0.1132   0.2642   0.2692   0.2115
MA  0.3774   0.3774   0.1887   1.0000   0.0000   0.0189   0.3396   0.4528   0.3462   0.3654
MA  0.1132   0.0943   0.3208   0.0000   0.0377   0.9434   0.2075   0.1698   0.2692   0.2885
MN  M00789   V$GATA_Q6   GATA
MN  M00346   V$GATA1_05   GATA-1
MA  0.3000   0.2000   0.4000   0.0000   1.0000   0.0000   1.0000   1.0000   0.2000   0.6000
MA  0.2000   0.6000   0.2000   0.0000   0.0000   0.0000   0.0000   0.0000   0.6000   0.2000
MA  0.4000   0.1000   0.0000   1.0000   0.0000   0.0000   0.0000   0.0000   0.2000   0.1000
MA  0.1000   0.1000   0.4000   0.0000   0.0000   1.0000   0.0000   0.0000   0.0000   0.1000
MN  M00203   V$GATA_C   GATA-X
MA  0.4320   0.0000   1.0000   0.0000   1.0000   0.6866   0.2649   0.2475   0.3519   0.2735   0.2931
MA  0.0000   0.0000   0.0000   0.0503   0.0000   0.0890   0.0515   0.1808   0.4145   0.4365   0.2502
MA  0.2705   1.0000   0.0000   0.0000   0.0000   0.1666   0.6321   0.3113   0.1404   0.0417   0.0999
MA  0.2975   0.0000   0.0000   0.9497   0.0000   0.0579   0.0515   0.2604   0.0932   0.2483   0.3568
MN  M00128   V$GATA1_04   GATA-1
MA  0.4054   0.2083   0.2292   0.5208   0.0000   1.0000   0.0000   1.0000   0.5625   0.2292   0.2500   0.3125   0.1702
MA  0.0270   0.2292   0.5208   0.0417   0.0000   0.0000   0.0000   0.0000   0.0208   0.1667   0.1667   0.2708   0.2766
MA  0.2973   0.2500   0.1875   0.0417   1.0000   0.0000   0.0000   0.0000   0.3333   0.5000   0.3750   0.3333   0.2979
MA  0.2703   0.3125   0.0625   0.3958   0.0000   0.0000   1.0000   0.0000   0.0833   0.1042   0.2083   0.0833   0.2553
MN  M00127   V$GATA1_03   GATA-1
MA  0.5714   0.1429   0.1429   0.2857   0.4286   0.0000   1.0000   0.0000   0.0000   0.6667   0.0833   0.2500   0.2500   0.1667
MA  0.1429   0.1429   0.2857   0.2857   0.0000   0.0000   0.0000   0.0000   0.0000   0.0833   0.3333   0.3333   0.0833   0.3333
MA  0.2857   0.4286   0.5714   0.2857   0.2857   1.0000   0.0000   0.0000   0.0000   0.2500   0.3333   0.2500   0.5833   0.3333
MA  0.0000   0.2857   0.0000   0.1429   0.2857   0.0000   0.0000   1.0000   1.0000   0.0000   0.2500   0.1667   0.0833   0.1667
MN  M00126   V$GATA1_02   GATA-1
MA  0.1579   0.2632   0.4211   0.2632   0.4737   0.0000   1.0000   0.0000   1.0000   0.3000   0.1000   0.2000   0.1000   0.3000
MA  0.1579   0.2105   0.2632   0.2105   0.2105   0.0000   0.0000   0.0000   0.0000   0.2000   0.0500   0.1500   0.2000   0.2000
MA  0.3684   0.1053   0.2105   0.2632   0.0526   1.0000   0.0000   0.0000   0.0000   0.4500   0.5500   0.5500   0.5000   0.2000
MA  0.3158   0.4211   0.1053   0.2632   0.2632   0.0000   0.0000   1.0000   0.0000   0.0500   0.3000   0.1000   0.2000   0.3000
XX
NA  T08571   GATA-2   GATA-box binding factor 2   GATA2   NF-E1b (chick)
SP  human, Homo sapiens
MN  M00076   V$GATA2_01   GATA-2
MA  0.1132   0.2830   0.2453   0.0000   0.9811   0.0000   0.5094   0.1321   0.0943   0.1321
MA  0.3019   0.3396   0.2264   0.0755   0.0000   0.0189   0.1132   0.2453   0.3774   0.2453
MA  0.3396   0.3396   0.3396   0.9245   0.0000   0.0000   0.2642   0.4340   0.2830   0.3585
MA  0.2453   0.0377   0.1887   0.0000   0.0189   0.9811   0.1132   0.1887   0.2453   0.2642
MN  M00789   V$GATA_Q6   GATA
MN  M00203   V$GATA_C   GATA-X
MA  0.4320   0.0000   1.0000   0.0000   1.0000   0.6866   0.2649   0.2475   0.3519   0.2735   0.2931
MA  0.0000   0.0000   0.0000   0.0503   0.0000   0.0890   0.0515   0.1808   0.4145   0.4365   0.2502
MA  0.2705   1.0000   0.0000   0.0000   0.0000   0.1666   0.6321   0.3113   0.1404   0.0417   0.0999
MA  0.2975   0.0000   0.0000   0.9497   0.0000   0.0579   0.0515   0.2604   0.0932   0.2483   0.3568
XX
NA  T00311   GATA-3   GATA-box binding factor 3   GATA3   NF-E1c (chick)
SP  human, Homo sapiens
MN  MA0037   GATA3   ZN-FINGER, GATA   (Jaspar)
MA  0.3968   0.0000   0.9683   0.0000   0.6190   0.2381
MA  0.2222   0.0159   0.0000   0.0000   0.0159   0.0476
MA  0.0635   0.9841   0.0159   0.0794   0.0635   0.5873
MA  0.3175   0.0000   0.0159   0.9206   0.3016   0.1270
MN  M00077   V$GATA3_01   GATA-3
MA  0.2540   0.4127   0.0000   0.9841   0.0159   0.5556   0.2698   0.1587   0.2381
MA  0.2222   0.2063   0.0000   0.0000   0.0000   0.0317   0.0794   0.1746   0.1111
MA  0.3810   0.1429   1.0000   0.0000   0.0476   0.1587   0.5238   0.4127   0.5397
MA  0.1429   0.2381   0.0000   0.0159   0.9365   0.2540   0.1270   0.2540   0.1111
MN  M00789   V$GATA_Q6   GATA
MN  M00203   V$GATA_C   GATA-X
MA  0.4320   0.0000   1.0000   0.0000   1.0000   0.6866   0.2649   0.2475   0.3519   0.2735   0.2931
MA  0.0000   0.0000   0.0000   0.0503   0.0000   0.0890   0.0515   0.1808   0.4145   0.4365   0.2502
MA  0.2705   1.0000   0.0000   0.0000   0.0000   0.1666   0.6321   0.3113   0.1404   0.0417   0.0999
MA  0.2975   0.0000   0.0000   0.9497   0.0000   0.0579   0.0515   0.2604   0.0932   0.2483   0.3568
XX
NA  T00529   MZF1B-C   myeloid zinc finger 1   MZF-1   MZF1   ZN42   ZNF42
SP  human, Homo sapiens
MN  M00083   V$MZF1_01   MZF1
MA  0.4000   0.2000   0.1500   0.0000   0.0500   0.0000   0.0000   0.9000
MA  0.1500   0.1000   0.1500   0.0000   0.0000   0.0000   0.0000   0.0500
MA  0.3000   0.5500   0.2500   1.0000   0.9000   0.9500   1.0000   0.0500
MA  0.1500   0.1500   0.4500   0.0000   0.0500   0.0500   0.0000   0.0000
MN  M00084   V$MZF1_02   MZF1
MA  0.1250   0.1875   0.2500   0.1250   0.0000   0.8125   0.0625   0.0000   0.0625   0.0625   0.1875   0.6875   0.6250
MA  0.0625   0.1250   0.0625   0.2500   0.0000   0.0000   0.0000   0.0000   0.0625   0.0000   0.2500   0.0000   0.1875
MA  0.4375   0.4375   0.5000   0.2500   0.6250   0.1875   0.7500   0.9375   0.8750   0.8125   0.4375   0.1250   0.1250
MA  0.3750   0.2500   0.1875   0.3750   0.3750   0.0000   0.1875   0.0625   0.0000   0.1250   0.1250   0.1875   0.0625
XX
NA  T01468   ZID   zinc finger protein with interaction domain
SP  human, Homo sapiens
MN  M00085   V$ZID_01   ZID
MA  0.0857   0.0571   0.0286   0.0000   0.0286   0.0000   0.0857   0.9143   0.0000   0.0286   0.6571   0.0000   0.1143
MA  0.3429   0.1429   0.0000   1.0000   0.0000   1.0000   0.4286   0.0286   0.0857   0.6571   0.0000   0.4286   0.7429
MA  0.2571   0.8000   0.8857   0.0000   0.0000   0.0000   0.0286   0.0286   0.2286   0.2000   0.2000   0.0000   0.0571
MA  0.3143   0.0000   0.0857   0.0000   0.9714   0.0000   0.4571   0.0286   0.6857   0.1143   0.1429   0.5714   0.0857
XX
NA  T01469   Ik-1   Ikaros 1   LyF-1
SP  mouse, Mus musculus
MN  M00086   V$IK1_01   Ik-1
MA  0.2917   0.2500   0.1250   0.0833   0.0833   0.0000   0.0000   1.0000   0.9167   0.1250   0.4583   0.1250   0.1250
MA  0.2083   0.3750   0.1250   0.2500   0.0000   0.0000   0.0000   0.0000   0.0000   0.1667   0.0833   0.5417   0.5833
MA  0.2917   0.0000   0.2917   0.0417   0.9167   1.0000   1.0000   0.0000   0.0000   0.0833   0.3333   0.0833   0.1250
MA  0.2083   0.3750   0.4583   0.6250   0.0000   0.0000   0.0000   0.0000   0.0833   0.6250   0.1250   0.2500   0.1667
XX
NA  T01470   Ik-2   Ikaros 2   LyF-1
SP  mouse, Mus musculus
MN  M00087   V$IK2_01   Ik-2
MA  0.2500   0.3056   0.1389   0.1667   0.1667   0.0000   0.0000   1.0000   0.5000   0.2778   0.3333   0.2500
MA  0.2778   0.1389   0.1944   0.2778   0.0000   0.0000   0.0000   0.0000   0.1389   0.1944   0.2222   0.5000
MA  0.3333   0.1944   0.1944   0.0000   0.8333   1.0000   1.0000   0.0000   0.0278   0.1667   0.2500   0.1389
MA  0.1389   0.3611   0.4722   0.5556   0.0000   0.0000   0.0000   0.0000   0.3333   0.3611   0.1944   0.1111
XX
NA  T01474   ATHB-1   AT3G01470   HAT5   HD-ZIP-1
SP  thale cress, Arabidopsis thaliana
MA  0.0000   1.0000   1.0000   0.0000   0.5000   1.0000   0.0000   0.0000   0.0000
MA  1.0000   0.0000   0.0000   0.0000   0.0000   0.0000   0.0000   0.0000   0.0000
MA  0.0000   0.0000   0.0000   0.0000   0.0000   0.0000   0.0000   0.0000   1.0000
MA  0.0000   0.0000   0.0000   1.0000   0.5000   0.0000   1.0000   1.0000   0.0000
MN  MA0008   Athb-1   HOMEO-ZIP   (Jaspar)
MA  0.1200   0.8400   1.0000   0.0000   0.0000   0.9600   0.0400   0.0000
MA  0.5200   0.0400   0.0000   0.0000   0.2000   0.0000   0.0000   0.0000
MA  0.1600   0.0000   0.0000   0.0000   0.0000   0.0400   0.0000   0.0800
MA  0.2000   0.1200   0.0000   1.0000   0.8000   0.0000   0.9600   0.9200
MN  M00089   P$ATHB1_01   Athb-1
MA  0.4118   0.0526   0.2105   0.1304   0.9167   1.0000   0.0000   0.0000   1.0000   0.0000   0.0000   0.1875   0.1333   0.6154
MA  0.1765   0.2632   0.2105   0.5652   0.0417   0.0000   0.0000   0.2000   0.0000   0.0000   0.0000   0.0625   0.5333   0.0769
MA  0.1765   0.1579   0.3684   0.1739   0.0000   0.0000   0.0000   0.0000   0.0000   0.0000   0.0000   0.7500   0.2667   0.2308
MA  0.2353   0.5263   0.2105   0.1304   0.0417   0.0000   1.0000   0.8000   0.0000   1.0000   1.0000   0.0000   0.0667   0.0769
XX
NA  T01476   Abd-B   Abdominal-B
SP  fruit fly, Drosophila melanogaster
MN  MF0047   Abd-B   (FlyRegII)
MA  0.3333   0.1031   0.2647   0.0000   0.1029   0.2442   0.8000   0.1330   0.0470   0.2382   0.0250   0.2220   0.3550   0.1852
MA  0.2082   0.4144   0.2647   0.0280   0.0509   0.0440   0.0440   0.1560   0.0470   0.0951   0.8000   0.2780   0.2580   0.3333
MA  0.3333   0.3794   0.2647   0.1940   0.1029   0.1782   0.0000   0.0220   0.6973   0.5716   0.1500   0.3060   0.2580   0.2593
MA  0.1251   0.1031   0.2058   0.7780   0.7433   0.5335   0.1560   0.6890   0.2088   0.0951   0.0250   0.1940   0.1290   0.2222
MN  MF0002   Abd-B   (FlyRegI)
MA  0.1429   0.1429   0.8571   0.0000   1.0000   1.0000   0.8571   0.7143
MA  0.2857   0.7143   0.0000   0.0000   0.0000   0.0000   0.0000   0.0000
MA  0.0000   0.1429   0.1429   0.0000   0.0000   0.0000   0.0000   0.1429
MA  0.5714   0.0000   0.0000   1.0000   0.0000   0.0000   0.1429   0.1429
MN  M00090   I$ABDB_01   Abd-B
MA  0.3333   0.1034   0.2647   0.0000   0.1026   0.2444   0.8000   0.1333   0.0465   0.2381   0.0250   0.2222   0.3548   0.1852
MA  0.2083   0.4138   0.2647   0.0278   0.0513   0.0444   0.0444   0.1556   0.0465   0.0952   0.8000   0.2778   0.2581   0.3333
MA  0.3333   0.3793   0.2647   0.1944   0.1026   0.1778   0.0000   0.0222   0.6977   0.5714   0.1500   0.3056   0.2581   0.2593
MA  0.1250   0.1034   0.2059   0.7778   0.7436   0.5333   0.1556   0.6889   0.2093   0.0952   0.0250   0.1944   0.1290   0.2222
MN  M01094   I$ABDB_Q6   Abd-B
XX
NA  T01477   BR-C   Broad-Complex Z1
SP  fruit fly, Drosophila melanogaster
MN  M00091   I$BRCZ1_01   BR-C Z1
MA  0.5556   0.3333   0.3333   0.1111   0.5556   0.7778   0.3333   0.6667   0.4444   0.7778   0.1111   1.0000   0.8889   0.5556   0.4444   0.2222   0.3333   0.3333
MA  0.0000   0.1111   0.1111   0.1111   0.2222   0.0000   0.0000   0.0000   0.1111   0.0000   0.8889   0.0000   0.0000   0.0000   0.0000   0.3333   0.2222   0.3333
MA  0.0000   0.2222   0.4444   0.1111   0.1111   0.1111   0.0000   0.0000   0.4444   0.1111   0.0000   0.0000   0.1111   0.3333   0.0000   0.2222   0.0000   0.2222
MA  0.4444   0.3333   0.1111   0.6667   0.1111   0.1111   0.6667   0.3333   0.0000   0.1111   0.0000   0.0000   0.0000   0.1111   0.5556   0.2222   0.4444   0.1111
XX
NA  T01478   BR-C   Broad-Complex Z2
SP  fruit fly, Drosophila melanogaster
MN  M00092   I$BRCZ2_01   BR-C Z2
MA  0.2500   0.1667   0.0000   0.1667   0.1667   0.2500   0.4167   0.0000   0.0000   1.0000   0.0833   0.1667   0.0833   0.1667   0.0833   0.0833
MA  0.0833   0.2500   0.4167   0.0833   0.0833   0.0833   0.1667   0.8333   0.0833   0.0000   0.0833   0.0000   0.1667   0.1667   0.0000   0.2500
MA  0.2500   0.1667   0.2500   0.1667   0.2500   0.0833   0.0833   0.0000   0.0000   0.0000   0.1667   0.0833   0.0833   0.2500   0.2500   0.0833
MA  0.4167   0.4167   0.3333   0.5833   0.5000   0.5833   0.3333   0.1667   0.9167   0.0000   0.6667   0.7500   0.6667   0.4167   0.6667   0.5833
XX
NA  T01479   BR-C   Broad-Complex Z3
SP  fruit fly, Drosophila melanogaster
MN  M00093   I$BRCZ3_01   BR-C Z3
MA  0.2500   0.5000   0.3333   0.2500   0.7500   0.8333   1.0000   0.0000   0.3333   0.8333   0.5000   0.5000   0.3333   0.1667   0.4167
MA  0.1667   0.0833   0.2500   0.0833   0.1667   0.0000   0.0000   0.8333   0.0000   0.0000   0.0000   0.0833   0.2500   0.2500   0.2500
MA  0.2500   0.2500   0.2500   0.0833   0.0833   0.0000   0.0000   0.0833   0.0000   0.0000   0.3333   0.1667   0.1667   0.4167   0.0833
MA  0.3333   0.1667   0.1667   0.5833   0.0000   0.1667   0.0000   0.0833   0.6667   0.1667   0.1667   0.2500   0.2500   0.1667   0.2500
XX
NA  T01480   BR-C   Broad-Complex Z4
SP  fruit fly, Drosophila melanogaster
MN  M00094   I$BRCZ4_01   BR-C Z4
MA  0.5000   0.3333   0.5000   0.5000   0.0000   1.0000   1.0000   1.0000   0.0000   0.6667   0.5000   0.8333   0.6667
MA  0.0000   0.1667   0.0000   0.0000   0.0000   0.0000   0.0000   0.0000   0.5000   0.0000   0.1667   0.0000   0.0000
MA  0.0000   0.0000   0.1667   0.3333   0.3333   0.0000   0.0000   0.0000   0.3333   0.1667   0.0000   0.0000   0.0000
MA  0.5000   0.5000   0.3333   0.1667   0.6667   0.0000   0.0000   0.0000   0.1667   0.1667   0.3333   0.1667   0.3333
XX
NA  T09990   CDP-isoform1   CCAAT displacement protein   CDP   Clox   cut homeodomain protein   cut-like homeodomain protein   Cux
SP  human, Homo sapiens
MN  M00095   V$CDP_01   CDP
MA  0.0556   0.0000   0.9444   0.9444   0.0000   1.0000   0.9444   0.0000   0.0000   0.2778   0.7778   0.1111
MA  0.8889   0.9444   0.0000   0.0556   0.0000   0.0000   0.0000   0.1667   0.7778   0.0000   0.0000   0.0556
MA  0.0000   0.0000   0.0000   0.0000   0.0000   0.0000   0.0000   0.0000   0.1111   0.7222   0.0556   0.0556
MA  0.0556   0.0556   0.0556   0.0000   1.0000   0.0000   0.0556   0.8333   0.1111   0.0000   0.1667   0.7778
MN  M00106   V$CDPCR3HD_01   CDP CR3+HD
MA  0.2424   0.8485   0.0909   0.0909   0.0000   1.0000   0.0000   0.0000   0.0312   0.0333
MA  0.3333   0.0000   0.0000   0.4545   0.0909   0.0000   0.0000   0.5455   0.4062   0.4667
MA  0.3636   0.1212   0.0000   0.0909   0.9091   0.0000   0.0000   0.3030   0.3750   0.4333
MA  0.0606   0.0303   0.9091   0.3636   0.0000   0.0000   1.0000   0.1515   0.1875   0.0667
MN  M00105   V$CDPCR3_01   CDP CR3
MA  0.0435   0.8696   0.0435   0.2500   0.5000   0.8750   0.0417   0.7083   0.2083   0.2500   0.0000   1.0000   0.0000   0.0000   0.0000
MA  0.9130   0.0870   0.8696   0.5833   0.0833   0.0000   0.1250   0.0833   0.2917   0.1667   0.0417   0.0000   0.0000   0.3333   0.0000
MA  0.0435   0.0435   0.0870   0.1667   0.3750   0.1250   0.1250   0.1667   0.1667   0.4583   0.0000   0.0000   0.0000   0.3750   1.0000
MA  0.0000   0.0000   0.0000   0.0000   0.0417   0.0000   0.7083   0.0417   0.3333   0.1250   0.9583   0.0000   1.0000   0.2917   0.0000
MN  M00104   V$CDPCR1_01   CDP CR1
MA  0.2812   0.9688   0.0625   0.0000   0.1250   0.9375   0.0000   0.0645   0.0333   0.0870
MA  0.2188   0.0312   0.0938   0.6875   0.0312   0.0312   0.0312   0.5806   0.1667   0.4783
MA  0.2500   0.0000   0.0312   0.0938   0.8125   0.0000   0.0312   0.1613   0.7333   0.3478
MA  0.2500   0.0000   0.8125   0.2188   0.0312   0.0312   0.9375   0.1935   0.0667   0.0870
MN  M00102   V$CDP_02   CDP
MA  0.3300   0.4600   0.1900   1.0000   0.0000   0.0400   0.0000   1.0000   0.0000   0.1500   0.9000   0.1919   0.1800   0.3100   0.2900
MA  0.0800   0.1100   0.0800   0.0000   0.0000   0.7700   0.0000   0.0000   0.0000   0.2500   0.0200   0.0909   0.3200   0.0800   0.1500
MA  0.1700   0.1000   0.2900   0.0000   0.0000   0.0000   1.0000   0.0000   0.0000   0.0200   0.0600   0.2525   0.0200   0.2100   0.1000
MA  0.4200   0.3300   0.4400   0.0000   1.0000   0.1900   0.0000   0.0000   1.0000   0.5800   0.0200   0.4646   0.4800   0.4000   0.4600
XX
NA  T01481   Pbx1a   Pbx-1   Pbx1   pre B-cell leukemia transcription factor 1a   Prl
SP  human, Homo sapiens
MN  MA0070   PBX1   HOMEO   (Jaspar)
MA  0.2778   0.1667   0.8889   0.0556   0.0000   0.9444   0.9444   0.0000   0.0000   0.8889   0.6667   0.4444
MA  0.3333   0.5000   0.0556   0.0556   1.0000   0.0556   0.0000   0.0000   1.0000   0.0556   0.0000   0.1111
MA  0.1111   0.1667   0.0556   0.0000   0.0000   0.0000   0.0000   0.0556   0.0000   0.0000   0.0556   0.1111
MA  0.2778   0.1667   0.0000   0.8889   0.0000   0.0000   0.0556   0.9444   0.0000   0.0556   0.2778   0.3333
MN  M00096   V$PBX1_01   Pbx-1
MA  0.7500   0.1875   0.0625   0.8125   0.8750   0.1250   0.2500   0.8750   0.6250
MA  0.0625   0.2500   0.5625   0.0625   0.0000   0.0000   0.6250   0.0000   0.0000
MA  0.0000   0.0625   0.1250   0.0000   0.0000   0.0000   0.0000   0.0625   0.0000
MA  0.1875   0.5000   0.2500   0.1250   0.1250   0.8750   0.1250   0.0625   0.3750
MN  M00998   V$PBX_Q3   Pbx
MN  M00124   V$PBX1_02   Pbx-1b
MA  0.2424   0.4324   0.2564   0.9000   0.0000   0.0000   0.9250   1.0000   0.0000   0.0000   0.9000   0.8500   0.4000   0.2308   0.2895
MA  0.4848   0.2432   0.5128   0.0250   0.0250   1.0000   0.0750   0.0000   0.0000   1.0000   0.0500   0.0250   0.1000   0.1795   0.1579
MA  0.1515   0.0541   0.1026   0.0750   0.0000   0.0000   0.0000   0.0000   0.0000   0.0000   0.0250   0.0250   0.1500   0.1538   0.0789
MA  0.1212   0.2703   0.1282   0.0000   0.9750   0.0000   0.0000   0.0000   1.0000   0.0000   0.0250   0.1000   0.3500   0.4359   0.4737
XX
NA  T01122   Pax-6   AN2   hPax-6   hPax6   PAX6
SP  human, Homo sapiens
MN  MA0069   Pax6   PAIRED   (Jaspar)
MA  0.0465   0.0465   0.0930   0.9070   0.0698   0.0233   0.0233   0.4884   0.0233   0.0465   0.8372   0.2558   0.0233   0.0233
MA  0.0930   0.0465   0.6047   0.0465   0.7907   0.0000   0.8605   0.0465   0.0930   0.3256   0.0000   0.2558   0.1163   0.0000
MA  0.0930   0.0000   0.0233   0.0233   0.0233   0.9535   0.0930   0.0465   0.0233   0.5814   0.1395   0.3023   0.0698   0.3953
MA  0.7674   0.9070   0.2791   0.0233   0.1163   0.0233   0.0233   0.4186   0.8605   0.0465   0.0233   0.1860   0.7907   0.5814
MN  M00097   V$PAX6_01   Pax-6
MA  0.3947   0.4884   0.2128   0.1702   0.0638   0.0426   0.0638   0.8511   0.0638   0.0213   0.0217   0.4894   0.0213   0.0455   0.8511   0.2979   0.0435   0.0217   0.3023   0.4375   0.1429
MA  0.1842   0.2093   0.1915   0.2979   0.0426   0.0000   0.6170   0.1064   0.8298   0.0000   0.7826   0.0426   0.0851   0.2955   0.0213   0.2340   0.0870   0.0000   0.3953   0.2500   0.4286
MA  0.1579   0.0698   0.2128   0.1915   0.0851   0.0213   0.0213   0.0213   0.0000   0.9362   0.1522   0.0213   0.0000   0.5909   0.1277   0.3191   0.0652   0.4348   0.2093   0.1250   0.1071
MA  0.2632   0.2326   0.3830   0.3404   0.8085   0.9362   0.2979   0.0213   0.1064   0.0426   0.0435   0.4468   0.8936   0.0682   0.0000   0.1489   0.8043   0.5435   0.0930   0.1875   0.3214
MN  M00979   V$PAX6_Q2   Pax-6
XX
NA  T09150   Pax6-1   mPax-6   mPax6   Pax-6   PAX6   Sey   Small eye
SP  mouse, Mus musculus
MN  M00097   V$PAX6_01   Pax-6
MA  0.3947   0.4884   0.2128   0.1702   0.0638   0.0426   0.0638   0.8511   0.0638   0.0213   0.0217   0.4894   0.0213   0.0455   0.8511   0.2979   0.0435   0.0217   0.3023   0.4375   0.1429
MA  0.1842   0.2093   0.1915   0.2979   0.0426   0.0000   0.6170   0.1064   0.8298   0.0000   0.7826   0.0426   0.0851   0.2955   0.0213   0.2340   0.0870   0.0000   0.3953   0.2500   0.4286
MA  0.1579   0.0698   0.2128   0.1915   0.0851   0.0213   0.0213   0.0213   0.0000   0.9362   0.1522   0.0213   0.0000   0.5909   0.1277   0.3191   0.0652   0.4348   0.2093   0.1250   0.1071
MA  0.2632   0.2326   0.3830   0.3404   0.8085   0.9362   0.2979   0.0213   0.1064   0.0426   0.0435   0.4468   0.8936   0.0682   0.0000   0.1489   0.8043   0.5435   0.0930   0.1875   0.3214
MN  M00979   V$PAX6_Q2   Pax-6
MN  M00808   V$PAX_Q6   Pax
XX
NA  T01823   Pax-2   hPax-2   hPax2   PAX2
SP  human, Homo sapiens
MN  M00098   V$PAX2_01   Pax-2
MA  0.2593   0.1613   0.2188   0.2500   0.2500   0.1562   0.0312   0.6562   0.1875   0.0938   0.1000   0.4667   0.1333   0.1379   0.6207   0.1200   0.0526   0.2308   0.3000
MA  0.3704   0.3226   0.2500   0.3125   0.0312   0.0625   0.6250   0.0938   0.4062   0.0938   0.4333   0.0333   0.1667   0.1034   0.1724   0.3200   0.2632   0.2308   0.3000
MA  0.1481   0.2258   0.0625   0.1875   0.5938   0.0000   0.0938   0.0938   0.0938   0.6250   0.2333   0.3667   0.1000   0.4828   0.0690   0.2000   0.3684   0.3846   0.2000
MA  0.2222   0.2903   0.4688   0.2500   0.1250   0.7812   0.2500   0.1562   0.3125   0.1875   0.2333   0.1333   0.6000   0.2759   0.1379   0.3600   0.3158   0.1538   0.2000
MN  M00808   V$PAX_Q6   Pax
MN  M00486   V$PAX2_02   Pax-2
MA  0.3243   0.3243   0.1351   0.9189   1.0000   0.9730   0.0000   0.2162   0.2162
MA  0.3243   0.2432   0.2703   0.0000   0.0000   0.0000   0.5405   0.3243   0.4595
MA  0.1892   0.1622   0.2432   0.0541   0.0000   0.0000   0.3243   0.1081   0.1892
MA  0.1622   0.2703   0.3514   0.0270   0.0000   0.0270   0.1351   0.3514   0.1351
XX
NA  T00678   Pax-2a   mPax-2   mPax2   Pax-2   PAX2
SP  mouse, Mus musculus
MN  MA0067   Pax2   PAIRED   (Jaspar)
MA  0.3226   0.2258   0.0968   0.0000   0.8387   0.0645   0.0645   0.0323
MA  0.2258   0.0323   0.0645   0.9032   0.0323   0.5484   0.0000   0.3548
MA  0.1613   0.6774   0.0000   0.0323   0.0968   0.0323   0.6129   0.3548
MA  0.2903   0.0645   0.8387   0.0645   0.0323   0.3548   0.3226   0.2581
MN  M00098   V$PAX2_01   Pax-2
MA  0.2593   0.1613   0.2188   0.2500   0.2500   0.1562   0.0312   0.6562   0.1875   0.0938   0.1000   0.4667   0.1333   0.1379   0.6207   0.1200   0.0526   0.2308   0.3000
MA  0.3704   0.3226   0.2500   0.3125   0.0312   0.0625   0.6250   0.0938   0.4062   0.0938   0.4333   0.0333   0.1667   0.1034   0.1724   0.3200   0.2632   0.2308   0.3000
MA  0.1481   0.2258   0.0625   0.1875   0.5938   0.0000   0.0938   0.0938   0.0938   0.6250   0.2333   0.3667   0.1000   0.4828   0.0690   0.2000   0.3684   0.3846   0.2000
MA  0.2222   0.2903   0.4688   0.2500   0.1250   0.7812   0.2500   0.1562   0.3125   0.1875   0.2333   0.1333   0.6000   0.2759   0.1379   0.3600   0.3158   0.1538   0.2000
MN  M00808   V$PAX_Q6   Pax
MN  M00486   V$PAX2_02   Pax-2
MA  0.3243   0.3243   0.1351   0.9189   1.0000   0.9730   0.0000   0.2162   0.2162
MA  0.3243   0.2432   0.2703   0.0000   0.0000   0.0000   0.5405   0.3243   0.4595
MA  0.1892   0.1622   0.2432   0.0541   0.0000   0.0000   0.3243   0.1081   0.1892
MA  0.1622   0.2703   0.3514   0.0270   0.0000   0.0270   0.1351   0.3514   0.1351
XX
NA  T08863   S8   Prx-2
SP  mouse, Mus musculus
MN  M00099   V$S8_01   S8
MA  0.3529   0.3158   0.2444   0.5319   0.2800   0.1176   0.0189   0.9123   1.0000   0.0000   0.0000   1.0000   0.3902   0.0526   0.1333   0.3333
MA  0.1176   0.1842   0.1556   0.1064   0.2800   0.3922   0.5094   0.0351   0.0000   0.0000   0.0000   0.0000   0.0732   0.5263   0.4000   0.0833
MA  0.1176   0.1053   0.2889   0.1489   0.2400   0.0980   0.0000   0.0526   0.0000   0.0000   0.0000   0.0000   0.3415   0.1579   0.2667   0.1667
MA  0.4118   0.3947   0.3111   0.2128   0.2000   0.3922   0.4717   0.0000   0.0000   1.0000   1.0000   0.0000   0.1951   0.2632   0.2000   0.4167
XX
NA  T01484   Cdx-1   CdxA   Chox-4   CHox-cad   Xcad2 (X. laevis)
SP  chick, Gallus gallus
MN  M00100   V$CDXA_01   CdxA
MA  0.4737   0.2105   0.0526   0.2105   0.5789   0.2105   0.3158
MA  0.3158   0.0000   0.0000   0.0000   0.1579   0.1579   0.1579
MA  0.1053   0.0526   0.0000   0.1053   0.2105   0.1053   0.4737
MA  0.1053   0.7368   0.9474   0.6842   0.0526   0.5263   0.0526
MN  M00991   V$CDX_Q5   Cdx
MN  M00101   V$CDXA_02   CdxA
MA  0.5556   0.4444   0.2500   0.4722   0.6111   0.0556   0.4722
MA  0.0833   0.0000   0.0000   0.0000   0.3889   0.1944   0.0000
MA  0.0833   0.0556   0.0000   0.0556   0.0000   0.0833   0.4444
MA  0.2778   0.5000   0.7500   0.4722   0.0000   0.6667   0.0833
XX
NA  T01485   Cutl   CCAAT displacement protein   CDP   Clox   cut homeodomain protein   cut-like homeodomain protein   Cux
SP  dog, Canis familiaris (Canis canis)
MN  M00103   V$CLOX_01   Clox
MA  0.2700   0.4500   0.1700   1.0000   0.0000   0.0100   0.0000   1.0000   0.0000   0.0800   0.8600   0.1800   0.1100   0.2100   0.3700
MA  0.1100   0.1600   0.0600   0.0000   0.0000   0.7300   0.0000   0.0000   0.0000   0.2000   0.0200   0.1100   0.3200   0.1000   0.1000
MA  0.2100   0.1200   0.2400   0.0000   0.0000   0.0000   1.0000   0.0000   0.0000   0.0200   0.0400   0.2300   0.0600   0.2700   0.1200
MA  0.4100   0.2700   0.5300   0.0000   1.0000   0.2600   0.0000   0.0000   1.0000   0.7000   0.0800   0.4800   0.5100   0.4200   0.4100
XX
NA  T00459   C/EBPbeta(LAP)   AGP/EBP (mouse)   ANF-2   C/EBP beta   C/EBP-related protein 2   C/EBPbeta   C/EBPbeta(p35)   CCAAT/enhancer binding protein beta   CEBPB   CRP2   H-APF-2   IL-6DBP   interleukin-6-dependent binding protein   LAP   LAP1   LF-H3beta   liver-enriched transcriptional activator   NF-IL6   NF-M   p35-C/EBPbeta   SF-B   SFB   silencer factor B
SP  rat, Rattus norvegicus
MN  M00109   V$CEBPB_01   C/EBPbeta
MA  0.4286   0.2381   0.4286   0.0476   0.0476   0.3333   0.2381   0.0000   0.3810   0.9524   1.0000   0.1429   0.2381   0.1429
MA  0.0476   0.1429   0.1429   0.0000   0.0000   0.0000   0.0952   0.0000   0.4286   0.0476   0.0000   0.0476   0.2857   0.1429
MA  0.3810   0.3333   0.3810   0.0000   0.3333   0.3810   0.2381   1.0000   0.0000   0.0000   0.0000   0.2857   0.3333   0.2857
MA  0.1429   0.2857   0.0476   0.9524   0.6190   0.2857   0.4286   0.0000   0.1905   0.0000   0.0000   0.5238   0.1429   0.4286
MN  M00912   V$CEBP_Q2_01   C/EBP
MN  M00770   V$CEBP_Q3   C/EBP
MN  M00117   V$CEBPB_02   C/EBPbeta
MA  0.3529   0.1176   0.3529   0.0000   0.0000   0.1765   0.0588   0.3529   0.2353   0.7059   0.8824   0.1176   0.1765   0.2353
MA  0.1176   0.1176   0.2353   0.0000   0.0000   0.0000   0.8235   0.1176   0.4706   0.2353   0.0588   0.4118   0.2353   0.2941
MA  0.2353   0.3529   0.2941   0.0588   0.0000   0.7647   0.1176   0.3529   0.0000   0.0588   0.0000   0.1176   0.1176   0.2941
MA  0.2941   0.4118   0.1176   0.9412   1.0000   0.0588   0.0000   0.1765   0.2941   0.0000   0.0588   0.3529   0.4706   0.1765
XX
NA  T00017   C/EBPbeta(p35)   AGP/EBP   ANF-2   C/EBP beta   C/EBP-beta   C/EBPbeta   CCAAT Enhancer Binding Protein beta   CCAAT/enhance binding protein beta   CEBPB   CRP2   H-APF-2   IL-6DBP   interleukin-6-dependent binding protein   LAP   LAP1   liver-enriched activator protein   liver-enriched transcriptional activator   NF-IL6   NF-M   p35(C/EBPbeta)   p35C/EBPbeta
SP  mouse, Mus musculus
MN  M00109   V$CEBPB_01   C/EBPbeta
MA  0.4286   0.2381   0.4286   0.0476   0.0476   0.3333   0.2381   0.0000   0.3810   0.9524   1.0000   0.1429   0.2381   0.1429
MA  0.0476   0.1429   0.1429   0.0000   0.0000   0.0000   0.0952   0.0000   0.4286   0.0476   0.0000   0.0476   0.2857   0.1429
MA  0.3810   0.3333   0.3810   0.0000   0.3333   0.3810   0.2381   1.0000   0.0000   0.0000   0.0000   0.2857   0.3333   0.2857
MA  0.1429   0.2857   0.0476   0.9524   0.6190   0.2857   0.4286   0.0000   0.1905   0.0000   0.0000   0.5238   0.1429   0.4286
MN  M00912   V$CEBP_Q2_01   C/EBP
MN  M00770   V$CEBP_Q3   C/EBP
MN  M00117   V$CEBPB_02   C/EBPbeta
MA  0.3529   0.1176   0.3529   0.0000   0.0000   0.1765   0.0588   0.3529   0.2353   0.7059   0.8824   0.1176   0.1765   0.2353
MA  0.1176   0.1176   0.2353   0.0000   0.0000   0.0000   0.8235   0.1176   0.4706   0.2353   0.0588   0.4118   0.2353   0.2941
MA  0.2353   0.3529   0.2941   0.0588   0.0000   0.7647   0.1176   0.3529   0.0000   0.0588   0.0000   0.1176   0.1176   0.2941
MA  0.2941   0.4118   0.1176   0.9412   1.0000   0.0588   0.0000   0.1765   0.2941   0.0000   0.0588   0.3529   0.4706   0.1765
XX
NA  T00117   CF1   chorion factor 1   NR2B4   Ultraspiracle   USP   XR2C
SP  fruit fly, Drosophila melanogaster
MN  MF0081   usp   (FlyRegII)
MA  0.0300   0.0500   0.0000   0.0000   0.0000   0.0000   0.9500   0.1100   0.1300
MA  0.0300   0.0000   0.0000   0.0000   0.0000   0.9400   0.0000   0.6800   0.2400
MA  0.9400   0.9500   1.0000   1.0000   0.0000   0.0300   0.0500   0.0500   0.5500
MA  0.0000   0.0000   0.0000   0.0000   1.0000   0.0300   0.0000   0.1600   0.0800
MN  M00111   I$CF1_01   CF1 / USP
MA  0.1500   0.2500   0.0100   0.0200   0.0100   0.0000   0.8000   0.1100   0.1200
MA  0.0400   0.0600   0.0300   0.0400   0.0000   0.8400   0.0500   0.4700   0.2900
MA  0.8000   0.6600   0.9300   0.9000   0.0700   0.1000   0.1400   0.1100   0.4900
MA  0.0100   0.0300   0.0300   0.0400   0.9200   0.0600   0.0100   0.3100   0.1000
MN  M00112   I$CF1_02   CF1 / USP
MA  0.0263   0.0526   0.0000   0.0000   0.0000   0.0000   0.9474   0.1053   0.1316
MA  0.0263   0.0000   0.0000   0.0000   0.0000   0.9474   0.0000   0.6579   0.2632
MA  0.9474   0.9474   1.0000   1.0000   0.0000   0.0263   0.0526   0.0789   0.5263
MA  0.0000   0.0000   0.0000   0.0000   1.0000   0.0263   0.0000   0.1579   0.0789
XX
NA  T01388   C/EBP   BPc   C/EBPalpha   CBP   CCAAT/enhancer binding protein alpha   EBP20
SP  clawed frog, Xenopus laevis
MN  M00116   V$CEBPA_01   C/EBPalpha
MA  0.3721   0.2093   0.5349   0.0000   0.0000   0.3256   0.0930   0.3023   0.3488   0.6744   0.6977   0.2558   0.2326   0.3721
MA  0.2326   0.2326   0.1163   0.0000   0.0000   0.0465   0.6512   0.2558   0.3023   0.2093   0.1395   0.2558   0.3953   0.1860
MA  0.1628   0.2558   0.1860   0.0000   0.0233   0.5814   0.1860   0.1860   0.0465   0.0465   0.1163   0.2093   0.1628   0.1628
MA  0.2326   0.3023   0.1628   1.0000   0.9767   0.0465   0.0698   0.2558   0.3023   0.0698   0.0465   0.2791   0.2093   0.2791
MN  M00770   V$CEBP_Q3   C/EBP
MN  M00249   V$CHOP_01   CHOP:C/EBPalpha
MA  0.3590   0.2821   0.4615   0.0000   0.0000   0.1026   0.9744   0.9231   0.0000   0.3590   0.1026   0.0000   0.0256
MA  0.1795   0.1795   0.0769   0.0256   0.0000   0.8462   0.0256   0.0513   0.1538   0.4359   0.5897   0.6667   0.6923
MA  0.3077   0.3590   0.3846   0.0000   0.9744   0.0000   0.0000   0.0256   0.0000   0.1282   0.2308   0.1538   0.1026
MA  0.1538   0.1795   0.0769   0.9744   0.0256   0.0513   0.0000   0.0000   0.8462   0.0769   0.0769   0.1795   0.1795
MN  M00190   V$CEBP_Q2   C/EBP
MA  0.3871   0.2258   0.5000   0.0000   0.0000   0.1290   0.0806   0.3548   0.2419   0.5806   0.6935   0.2419   0.2581   0.3387
MA  0.1613   0.2742   0.1452   0.0645   0.0000   0.0000   0.6290   0.0645   0.2097   0.2097   0.0484   0.1613   0.1290   0.2419
MA  0.2097   0.2419   0.2097   0.0000   0.0000   0.7903   0.1613   0.3548   0.1129   0.0806   0.1935   0.2419   0.2742   0.1935
MA  0.2419   0.2581   0.1452   0.9355   1.0000   0.0806   0.1290   0.2258   0.4355   0.1290   0.0645   0.3548   0.3387   0.2258
MN  M00159   V$CEBP_01   C/EBP
MA  0.2273   0.3182   0.2273   0.1364   0.0909   0.0000   0.0909   0.3636   0.4545   0.7273   0.2727   0.1818   0.1818
MA  0.1364   0.2727   0.0000   0.0000   0.0000   0.0000   0.2273   0.0455   0.0909   0.0000   0.2273   0.1818   0.3182
MA  0.1818   0.3182   0.1364   0.3636   0.0909   1.0000   0.5455   0.0909   0.1818   0.0000   0.3182   0.3182   0.1818
MA  0.4545   0.0909   0.6364   0.5000   0.8182   0.0000   0.1364   0.5000   0.2727   0.2727   0.1818   0.3182   0.3182
XX
NA  T00104   C/EBPalpha   BPc   C/EBP   C/EBP alpha   C/EBPalpha(p42)   CBP   CCAAT Enhancer Binding Protein alpha   CCAAT/enhancer binding protein alpha   CEBPA   EBP20   p42(C/EBPalpha)   p42C/EBPalpha
SP  mouse, Mus musculus
MN  M00116   V$CEBPA_01   C/EBPalpha
MA  0.3721   0.2093   0.5349   0.0000   0.0000   0.3256   0.0930   0.3023   0.3488   0.6744   0.6977   0.2558   0.2326   0.3721
MA  0.2326   0.2326   0.1163   0.0000   0.0000   0.0465   0.6512   0.2558   0.3023   0.2093   0.1395   0.2558   0.3953   0.1860
MA  0.1628   0.2558   0.1860   0.0000   0.0233   0.5814   0.1860   0.1860   0.0465   0.0465   0.1163   0.2093   0.1628   0.1628
MA  0.2326   0.3023   0.1628   1.0000   0.9767   0.0465   0.0698   0.2558   0.3023   0.0698   0.0465   0.2791   0.2093   0.2791
MN  M00912   V$CEBP_Q2_01   C/EBP
MN  M00770   V$CEBP_Q3   C/EBP
MN  M00249   V$CHOP_01   CHOP:C/EBPalpha
MA  0.3590   0.2821   0.4615   0.0000   0.0000   0.1026   0.9744   0.9231   0.0000   0.3590   0.1026   0.0000   0.0256
MA  0.1795   0.1795   0.0769   0.0256   0.0000   0.8462   0.0256   0.0513   0.1538   0.4359   0.5897   0.6667   0.6923
MA  0.3077   0.3590   0.3846   0.0000   0.9744   0.0000   0.0000   0.0256   0.0000   0.1282   0.2308   0.1538   0.1026
MA  0.1538   0.1795   0.0769   0.9744   0.0256   0.0513   0.0000   0.0000   0.8462   0.0769   0.0769   0.1795   0.1795
MN  M00201   V$CEBP_C   C/EBP
MA  0.2787   0.0976   0.3471   0.4295   0.0000   0.0000   0.3568   0.0000   0.0000   0.0976   1.0000   1.0000   0.0000   0.2701   0.0000   0.7191   0.0000   0.5119
MA  0.1876   0.0824   0.0857   0.2983   0.0000   0.0000   0.1811   0.2386   0.0987   0.5184   0.0000   0.0000   0.0923   0.1898   0.5014   0.1833   0.6291   0.0976
MA  0.3308   0.7310   0.0976   0.2722   0.0000   0.4371   0.0922   0.3829   0.9013   0.0000   0.0000   0.0000   0.4376   0.4425   0.2609   0.0976   0.0000   0.1974
MA  0.2028   0.0889   0.4696   0.0000   1.0000   0.5629   0.3698   0.3785   0.0000   0.3839   0.0000   0.0000   0.4701   0.0976   0.2377   0.0000   0.3709   0.1931
MN  M00190   V$CEBP_Q2   C/EBP
MA  0.3871   0.2258   0.5000   0.0000   0.0000   0.1290   0.0806   0.3548   0.2419   0.5806   0.6935   0.2419   0.2581   0.3387
MA  0.1613   0.2742   0.1452   0.0645   0.0000   0.0000   0.6290   0.0645   0.2097   0.2097   0.0484   0.1613   0.1290   0.2419
MA  0.2097   0.2419   0.2097   0.0000   0.0000   0.7903   0.1613   0.3548   0.1129   0.0806   0.1935   0.2419   0.2742   0.1935
MA  0.2419   0.2581   0.1452   0.9355   1.0000   0.0806   0.1290   0.2258   0.4355   0.1290   0.0645   0.3548   0.3387   0.2258
MN  M00159   V$CEBP_01   C/EBP
MA  0.2273   0.3182   0.2273   0.1364   0.0909   0.0000   0.0909   0.3636   0.4545   0.7273   0.2727   0.1818   0.1818
MA  0.1364   0.2727   0.0000   0.0000   0.0000   0.0000   0.2273   0.0455   0.0909   0.0000   0.2273   0.1818   0.3182
MA  0.1818   0.3182   0.1364   0.3636   0.0909   1.0000   0.5455   0.0909   0.1818   0.0000   0.3182   0.3182   0.1818
MA  0.4545   0.0909   0.6364   0.5000   0.8182   0.0000   0.1364   0.5000   0.2727   0.2727   0.1818   0.3182   0.3182
XX
NA  T00108   C/EBPalpha   BPc   C/EBP   C/EBP alpha   CBP   CCAAT/enhancer binding protein alpha   CEBPA   EBP20   LF-H3beta
SP  rat, Rattus norvegicus
MN  MA0019   Ddit3-Cebpa   bZIP   (Jaspar)
MA  0.3590   0.2821   0.4615   0.0000   0.0000   0.1026   0.9744   0.9231   0.0000   0.3590   0.1026   0.0000
MA  0.1795   0.1795   0.0769   0.0256   0.0000   0.8462   0.0256   0.0513   0.1538   0.4359   0.5897   0.6667
MA  0.3077   0.3590   0.3846   0.0000   0.9744   0.0000   0.0000   0.0256   0.0000   0.1282   0.2308   0.1538
MA  0.1538   0.1795   0.0769   0.9744   0.0256   0.0513   0.0000   0.0000   0.8462   0.0769   0.0769   0.1795
MN  M00116   V$CEBPA_01   C/EBPalpha
MA  0.3721   0.2093   0.5349   0.0000   0.0000   0.3256   0.0930   0.3023   0.3488   0.6744   0.6977   0.2558   0.2326   0.3721
MA  0.2326   0.2326   0.1163   0.0000   0.0000   0.0465   0.6512   0.2558   0.3023   0.2093   0.1395   0.2558   0.3953   0.1860
MA  0.1628   0.2558   0.1860   0.0000   0.0233   0.5814   0.1860   0.1860   0.0465   0.0465   0.1163   0.2093   0.1628   0.1628
MA  0.2326   0.3023   0.1628   1.0000   0.9767   0.0465   0.0698   0.2558   0.3023   0.0698   0.0465   0.2791   0.2093   0.2791
MN  M00912   V$CEBP_Q2_01   C/EBP
MN  M00770   V$CEBP_Q3   C/EBP
MN  M00249   V$CHOP_01   CHOP:C/EBPalpha
MA  0.3590   0.2821   0.4615   0.0000   0.0000   0.1026   0.9744   0.9231   0.0000   0.3590   0.1026   0.0000   0.0256
MA  0.1795   0.1795   0.0769   0.0256   0.0000   0.8462   0.0256   0.0513   0.1538   0.4359   0.5897   0.6667   0.6923
MA  0.3077   0.3590   0.3846   0.0000   0.9744   0.0000   0.0000   0.0256   0.0000   0.1282   0.2308   0.1538   0.1026
MA  0.1538   0.1795   0.0769   0.9744   0.0256   0.0513   0.0000   0.0000   0.8462   0.0769   0.0769   0.1795   0.1795
MN  M00201   V$CEBP_C   C/EBP
MA  0.2787   0.0976   0.3471   0.4295   0.0000   0.0000   0.3568   0.0000   0.0000   0.0976   1.0000   1.0000   0.0000   0.2701   0.0000   0.7191   0.0000   0.5119
MA  0.1876   0.0824   0.0857   0.2983   0.0000   0.0000   0.1811   0.2386   0.0987   0.5184   0.0000   0.0000   0.0923   0.1898   0.5014   0.1833   0.6291   0.0976
MA  0.3308   0.7310   0.0976   0.2722   0.0000   0.4371   0.0922   0.3829   0.9013   0.0000   0.0000   0.0000   0.4376   0.4425   0.2609   0.0976   0.0000   0.1974
MA  0.2028   0.0889   0.4696   0.0000   1.0000   0.5629   0.3698   0.3785   0.0000   0.3839   0.0000   0.0000   0.4701   0.0976   0.2377   0.0000   0.3709   0.1931
MN  M00190   V$CEBP_Q2   C/EBP
MA  0.3871   0.2258   0.5000   0.0000   0.0000   0.1290   0.0806   0.3548   0.2419   0.5806   0.6935   0.2419   0.2581   0.3387
MA  0.1613   0.2742   0.1452   0.0645   0.0000   0.0000   0.6290   0.0645   0.2097   0.2097   0.0484   0.1613   0.1290   0.2419
MA  0.2097   0.2419   0.2097   0.0000   0.0000   0.7903   0.1613   0.3548   0.1129   0.0806   0.1935   0.2419   0.2742   0.1935
MA  0.2419   0.2581   0.1452   0.9355   1.0000   0.0806   0.1290   0.2258   0.4355   0.1290   0.0645   0.3548   0.3387   0.2258
MN  M00159   V$CEBP_01   C/EBP
MA  0.2273   0.3182   0.2273   0.1364   0.0909   0.0000   0.0909   0.3636   0.4545   0.7273   0.2727   0.1818   0.1818
MA  0.1364   0.2727   0.0000   0.0000   0.0000   0.0000   0.2273   0.0455   0.0909   0.0000   0.2273   0.1818   0.3182
MA  0.1818   0.3182   0.1364   0.3636   0.0909   1.0000   0.5455   0.0909   0.1818   0.0000   0.3182   0.3182   0.1818
MA  0.4545   0.0909   0.6364   0.5000   0.8182   0.0000   0.1364   0.5000   0.2727   0.2727   0.1818   0.3182   0.3182
XX
NA  T08465   C/EBPalpha   BPc   C/EBP   C/EBP alpha   CBP   CCAAT Enhancer Binding Protein alpha   CCAAT/enhancer binding protein alpha   CEBPA   EBP20
SP  human, Homo sapiens
MN  M00116   V$CEBPA_01   C/EBPalpha
MA  0.3721   0.2093   0.5349   0.0000   0.0000   0.3256   0.0930   0.3023   0.3488   0.6744   0.6977   0.2558   0.2326   0.3721
MA  0.2326   0.2326   0.1163   0.0000   0.0000   0.0465   0.6512   0.2558   0.3023   0.2093   0.1395   0.2558   0.3953   0.1860
MA  0.1628   0.2558   0.1860   0.0000   0.0233   0.5814   0.1860   0.1860   0.0465   0.0465   0.1163   0.2093   0.1628   0.1628
MA  0.2326   0.3023   0.1628   1.0000   0.9767   0.0465   0.0698   0.2558   0.3023   0.0698   0.0465   0.2791   0.2093   0.2791
MN  M00912   V$CEBP_Q2_01   C/EBP
MN  M00770   V$CEBP_Q3   C/EBP
MN  M00249   V$CHOP_01   CHOP:C/EBPalpha
MA  0.3590   0.2821   0.4615   0.0000   0.0000   0.1026   0.9744   0.9231   0.0000   0.3590   0.1026   0.0000   0.0256
MA  0.1795   0.1795   0.0769   0.0256   0.0000   0.8462   0.0256   0.0513   0.1538   0.4359   0.5897   0.6667   0.6923
MA  0.3077   0.3590   0.3846   0.0000   0.9744   0.0000   0.0000   0.0256   0.0000   0.1282   0.2308   0.1538   0.1026
MA  0.1538   0.1795   0.0769   0.9744   0.0256   0.0513   0.0000   0.0000   0.8462   0.0769   0.0769   0.1795   0.1795
MN  M00201   V$CEBP_C   C/EBP
MA  0.2787   0.0976   0.3471   0.4295   0.0000   0.0000   0.3568   0.0000   0.0000   0.0976   1.0000   1.0000   0.0000   0.2701   0.0000   0.7191   0.0000   0.5119
MA  0.1876   0.0824   0.0857   0.2983   0.0000   0.0000   0.1811   0.2386   0.0987   0.5184   0.0000   0.0000   0.0923   0.1898   0.5014   0.1833   0.6291   0.0976
MA  0.3308   0.7310   0.0976   0.2722   0.0000   0.4371   0.0922   0.3829   0.9013   0.0000   0.0000   0.0000   0.4376   0.4425   0.2609   0.0976   0.0000   0.1974
MA  0.2028   0.0889   0.4696   0.0000   1.0000   0.5629   0.3698   0.3785   0.0000   0.3839   0.0000   0.0000   0.4701   0.0976   0.2377   0.0000   0.3709   0.1931
MN  M00190   V$CEBP_Q2   C/EBP
MA  0.3871   0.2258   0.5000   0.0000   0.0000   0.1290   0.0806   0.3548   0.2419   0.5806   0.6935   0.2419   0.2581   0.3387
MA  0.1613   0.2742   0.1452   0.0645   0.0000   0.0000   0.6290   0.0645   0.2097   0.2097   0.0484   0.1613   0.1290   0.2419
MA  0.2097   0.2419   0.2097   0.0000   0.0000   0.7903   0.1613   0.3548   0.1129   0.0806   0.1935   0.2419   0.2742   0.1935
MA  0.2419   0.2581   0.1452   0.9355   1.0000   0.0806   0.1290   0.2258   0.4355   0.1290   0.0645   0.3548   0.3387   0.2258
MN  M00159   V$CEBP_01   C/EBP
MA  0.2273   0.3182   0.2273   0.1364   0.0909   0.0000   0.0909   0.3636   0.4545   0.7273   0.2727   0.1818   0.1818
MA  0.1364   0.2727   0.0000   0.0000   0.0000   0.0000   0.2273   0.0455   0.0909   0.0000   0.2273   0.1818   0.3182
MA  0.1818   0.3182   0.1364   0.3636   0.0909   1.0000   0.5455   0.0909   0.1818   0.0000   0.3182   0.3182   0.1818
MA  0.4545   0.0909   0.6364   0.5000   0.8182   0.0000   0.1364   0.5000   0.2727   0.2727   0.1818   0.3182   0.3182
XX
NA  T09178   C/EBPalpha   BPc   C/EBP   CBP   CCAAT Enhancer Binding Protein alpha   CCAAT/enhancer binding protein alpha   EBP20
SP  chick, Gallus gallus
MN  M00116   V$CEBPA_01   C/EBPalpha
MA  0.3721   0.2093   0.5349   0.0000   0.0000   0.3256   0.0930   0.3023   0.3488   0.6744   0.6977   0.2558   0.2326   0.3721
MA  0.2326   0.2326   0.1163   0.0000   0.0000   0.0465   0.6512   0.2558   0.3023   0.2093   0.1395   0.2558   0.3953   0.1860
MA  0.1628   0.2558   0.1860   0.0000   0.0233   0.5814   0.1860   0.1860   0.0465   0.0465   0.1163   0.2093   0.1628   0.1628
MA  0.2326   0.3023   0.1628   1.0000   0.9767   0.0465   0.0698   0.2558   0.3023   0.0698   0.0465   0.2791   0.2093   0.2791
MN  M00770   V$CEBP_Q3   C/EBP
MN  M00249   V$CHOP_01   CHOP:C/EBPalpha
MA  0.3590   0.2821   0.4615   0.0000   0.0000   0.1026   0.9744   0.9231   0.0000   0.3590   0.1026   0.0000   0.0256
MA  0.1795   0.1795   0.0769   0.0256   0.0000   0.8462   0.0256   0.0513   0.1538   0.4359   0.5897   0.6667   0.6923
MA  0.3077   0.3590   0.3846   0.0000   0.9744   0.0000   0.0000   0.0256   0.0000   0.1282   0.2308   0.1538   0.1026
MA  0.1538   0.1795   0.0769   0.9744   0.0256   0.0513   0.0000   0.0000   0.8462   0.0769   0.0769   0.1795   0.1795
MN  M00190   V$CEBP_Q2   C/EBP
MA  0.3871   0.2258   0.5000   0.0000   0.0000   0.1290   0.0806   0.3548   0.2419   0.5806   0.6935   0.2419   0.2581   0.3387
MA  0.1613   0.2742   0.1452   0.0645   0.0000   0.0000   0.6290   0.0645   0.2097   0.2097   0.0484   0.1613   0.1290   0.2419
MA  0.2097   0.2419   0.2097   0.0000   0.0000   0.7903   0.1613   0.3548   0.1129   0.0806   0.1935   0.2419   0.2742   0.1935
MA  0.2419   0.2581   0.1452   0.9355   1.0000   0.0806   0.1290   0.2258   0.4355   0.1290   0.0645   0.3548   0.3387   0.2258
MN  M00159   V$CEBP_01   C/EBP
MA  0.2273   0.3182   0.2273   0.1364   0.0909   0.0000   0.0909   0.3636   0.4545   0.7273   0.2727   0.1818   0.1818
MA  0.1364   0.2727   0.0000   0.0000   0.0000   0.0000   0.2273   0.0455   0.0909   0.0000   0.2273   0.1818   0.3182
MA  0.1818   0.3182   0.1364   0.3636   0.0909   1.0000   0.5455   0.0909   0.1818   0.0000   0.3182   0.3182   0.1818
MA  0.4545   0.0909   0.6364   0.5000   0.8182   0.0000   0.1364   0.5000   0.2727   0.2727   0.1818   0.3182   0.3182
XX
NA  T00140   c-Myc   MYC   v-myc myelocytomatosis viral oncogene homolog (avian)
SP  human, Homo sapiens
MN  M00118   V$MYCMAX_01   c-Myc:Max
MA  0.2500   0.2800   0.7000   0.1000   0.0000   1.0000   0.0000   0.0000   0.0000   0.0000   0.0200   0.0600   0.1800   0.3100
MA  0.3100   0.0700   0.0300   0.6900   1.0000   0.0000   1.0000   0.0000   0.0000   0.0000   0.1900   0.2100   0.4700   0.1300
MA  0.1300   0.4700   0.2100   0.1900   0.0000   0.0000   0.0000   1.0000   0.0000   1.0000   0.6900   0.0300   0.0700   0.3100
MA  0.3100   0.1800   0.0600   0.0200   0.0000   0.0000   0.0000   0.0000   1.0000   0.0000   0.1000   0.7000   0.2800   0.2500
MN  M01034   V$EBOX_Q6_01   Ebox
MN  M00799   V$MYC_Q2   Myc
MN  M00615   V$MYCMAX_03   c-Myc:Max
MA  0.2632   0.3421   0.3421   0.2368   0.2105   0.3684   0.2895   0.0000   1.0000   0.0000   0.0000   0.0000   0.0000   0.2895   0.1053   0.3684   0.2105   0.1842   0.1316   0.2105
MA  0.3421   0.2105   0.2632   0.1579   0.1842   0.1579   0.2895   1.0000   0.0000   1.0000   0.0000   0.0000   0.0000   0.1316   0.3684   0.2368   0.3947   0.2105   0.3158   0.1842
MA  0.1842   0.3158   0.2105   0.3947   0.2368   0.3684   0.1316   0.0000   0.0000   0.0000   1.0000   0.0000   1.0000   0.2895   0.1579   0.1842   0.1579   0.2632   0.2105   0.3421
MA  0.2105   0.1316   0.1842   0.2105   0.3684   0.1053   0.2895   0.0000   0.0000   0.0000   0.0000   1.0000   0.0000   0.2895   0.3684   0.2105   0.2368   0.3421   0.3421   0.2632
MN  M00322   V$MYCMAX_B   c-Myc:Max
MN  M00123   V$MYCMAX_02   c-Myc:Max
MA  0.2414   0.7241   0.1034   0.0000   1.0000   0.0000   0.3103   0.0690   0.0000   0.2414   0.1379   0.5000
MA  0.2414   0.1034   0.3793   1.0000   0.0000   0.9310   0.0000   0.1379   0.0000   0.1034   0.4138   0.1429
MA  0.1724   0.0345   0.3103   0.0000   0.0000   0.0000   0.6897   0.0000   0.9310   0.2069   0.2414   0.0000
MA  0.3448   0.1379   0.2069   0.0000   0.0000   0.0690   0.0000   0.7931   0.0690   0.4483   0.2069   0.3571
XX
NA  T00141   c-Myc
SP  chick, Gallus gallus
MN  M00118   V$MYCMAX_01   c-Myc:Max
MA  0.2500   0.2800   0.7000   0.1000   0.0000   1.0000   0.0000   0.0000   0.0000   0.0000   0.0200   0.0600   0.1800   0.3100
MA  0.3100   0.0700   0.0300   0.6900   1.0000   0.0000   1.0000   0.0000   0.0000   0.0000   0.1900   0.2100   0.4700   0.1300
MA  0.1300   0.4700   0.2100   0.1900   0.0000   0.0000   0.0000   1.0000   0.0000   1.0000   0.6900   0.0300   0.0700   0.3100
MA  0.3100   0.1800   0.0600   0.0200   0.0000   0.0000   0.0000   0.0000   1.0000   0.0000   0.1000   0.7000   0.2800   0.2500
MN  M01034   V$EBOX_Q6_01   Ebox
MN  M00615   V$MYCMAX_03   c-Myc:Max
MA  0.2632   0.3421   0.3421   0.2368   0.2105   0.3684   0.2895   0.0000   1.0000   0.0000   0.0000   0.0000   0.0000   0.2895   0.1053   0.3684   0.2105   0.1842   0.1316   0.2105
MA  0.3421   0.2105   0.2632   0.1579   0.1842   0.1579   0.2895   1.0000   0.0000   1.0000   0.0000   0.0000   0.0000   0.1316   0.3684   0.2368   0.3947   0.2105   0.3158   0.1842
MA  0.1842   0.3158   0.2105   0.3947   0.2368   0.3684   0.1316   0.0000   0.0000   0.0000   1.0000   0.0000   1.0000   0.2895   0.1579   0.1842   0.1579   0.2632   0.2105   0.3421
MA  0.2105   0.1316   0.1842   0.2105   0.3684   0.1053   0.2895   0.0000   0.0000   0.0000   0.0000   1.0000   0.0000   0.2895   0.3684   0.2105   0.2368   0.3421   0.3421   0.2632
MN  M00322   V$MYCMAX_B   c-Myc:Max
MN  M00123   V$MYCMAX_02   c-Myc:Max
MA  0.2414   0.7241   0.1034   0.0000   1.0000   0.0000   0.3103   0.0690   0.0000   0.2414   0.1379   0.5000
MA  0.2414   0.1034   0.3793   1.0000   0.0000   0.9310   0.0000   0.1379   0.0000   0.1034   0.4138   0.1429
MA  0.1724   0.0345   0.3103   0.0000   0.0000   0.0000   0.6897   0.0000   0.9310   0.2069   0.2414   0.0000
MA  0.3448   0.1379   0.2069   0.0000   0.0000   0.0690   0.0000   0.7931   0.0690   0.4483   0.2069   0.3571
XX
NA  T00489   Max-isoform2   Max   Max protein   MAX-short   Max1   Myn (mouse)   p21
SP  human, Homo sapiens
MN  M00118   V$MYCMAX_01   c-Myc:Max
MA  0.2500   0.2800   0.7000   0.1000   0.0000   1.0000   0.0000   0.0000   0.0000   0.0000   0.0200   0.0600   0.1800   0.3100
MA  0.3100   0.0700   0.0300   0.6900   1.0000   0.0000   1.0000   0.0000   0.0000   0.0000   0.1900   0.2100   0.4700   0.1300
MA  0.1300   0.4700   0.2100   0.1900   0.0000   0.0000   0.0000   1.0000   0.0000   1.0000   0.6900   0.0300   0.0700   0.3100
MA  0.3100   0.1800   0.0600   0.0200   0.0000   0.0000   0.0000   0.0000   1.0000   0.0000   0.1000   0.7000   0.2800   0.2500
MN  M01034   V$EBOX_Q6_01   Ebox
MN  M00799   V$MYC_Q2   Myc
MN  M00322   V$MYCMAX_B   c-Myc:Max
MN  M00123   V$MYCMAX_02   c-Myc:Max
MA  0.2414   0.7241   0.1034   0.0000   1.0000   0.0000   0.3103   0.0690   0.0000   0.2414   0.1379   0.5000
MA  0.2414   0.1034   0.3793   1.0000   0.0000   0.9310   0.0000   0.1379   0.0000   0.1034   0.4138   0.1429
MA  0.1724   0.0345   0.3103   0.0000   0.0000   0.0000   0.6897   0.0000   0.9310   0.2069   0.2414   0.0000
MA  0.3448   0.1379   0.2069   0.0000   0.0000   0.0690   0.0000   0.7931   0.0690   0.4483   0.2069   0.3571
MN  M00119   V$MAX_01   Max
MA  0.3800   0.4200   0.6200   0.3000   0.0000   1.0000   0.0000   0.0000   0.0000   0.0000   0.2300   0.0500   0.1500   0.2000
MA  0.1600   0.1000   0.0300   0.3200   1.0000   0.0000   1.0000   0.0000   0.0000   0.0000   0.1500   0.3000   0.3300   0.2600
MA  0.2600   0.3300   0.3000   0.1500   0.0000   0.0000   0.0000   1.0000   0.0000   1.0000   0.3200   0.0300   0.1000   0.1600
MA  0.2000   0.1500   0.0500   0.2300   0.0000   0.0000   0.0000   0.0000   1.0000   0.0000   0.3000   0.6200   0.4200   0.3800
XX
NA  T08279   USF1   MLTF   upstream stimulatory factor   Upstream Stimulatory Factor 1   USF
SP  rat, Rattus norvegicus
MN  M00121   V$USF_01   USF
MA  0.3611   0.1750   0.4524   0.1304   0.0000   0.9655   0.0000   0.0517   0.0000   0.0000   0.4348   0.0714   0.2500   0.1389
MA  0.1944   0.1500   0.0714   0.3478   1.0000   0.0172   0.9483   0.0000   0.0172   0.0000   0.0870   0.4048   0.4250   0.3056
MA  0.3056   0.4250   0.4048   0.0870   0.0000   0.0172   0.0000   0.9483   0.0172   1.0000   0.3478   0.0714   0.1500   0.1944
MA  0.1389   0.2500   0.0714   0.4348   0.0000   0.0000   0.0517   0.0000   0.9655   0.0000   0.1304   0.4524   0.1750   0.3611
MN  M01034   V$EBOX_Q6_01   Ebox
MN  M00796   V$USF_Q6_01   USF
MN  M00217   V$USF_C   USF
MA  0.1796   0.0000   0.8410   0.0000   0.1759   0.0000   0.0000   0.2492
MA  0.4392   1.0000   0.1590   0.9105   0.0895   0.0000   0.0000   0.3894
MA  0.1030   0.0000   0.0000   0.0000   0.7346   0.0000   1.0000   0.1014
MA  0.2782   0.0000   0.0000   0.0895   0.0000   1.0000   0.0000   0.2600
MN  M00187   V$USF_Q6   USF
MA  0.0833   0.1667   0.0000   1.0000   0.0000   0.1667   0.0833   0.0000   0.2500   0.0000
MA  0.2500   0.3333   1.0000   0.0000   1.0000   0.0000   0.0833   0.0833   0.0833   0.5833
MA  0.5833   0.0000   0.0000   0.0000   0.0000   0.6667   0.2500   0.8333   0.4167   0.1667
MA  0.0833   0.5000   0.0000   0.0000   0.0000   0.1667   0.5833   0.0833   0.2500   0.2500
MN  M00122   V$USF_02   USF
MA  0.3542   0.2963   0.4655   0.2239   0.0000   0.8846   0.0123   0.1852   0.0513   0.0000   0.3731   0.0345   0.2963   0.3125
MA  0.1458   0.1296   0.1207   0.2537   0.9867   0.0256   0.6420   0.1605   0.0385   0.0133   0.1493   0.3793   0.2778   0.1875
MA  0.1875   0.2778   0.3793   0.1493   0.0133   0.0385   0.1605   0.6420   0.0256   0.9867   0.2537   0.1207   0.1296   0.1458
MA  0.3125   0.2963   0.0345   0.3731   0.0000   0.0513   0.1852   0.0123   0.8846   0.0000   0.2239   0.4655   0.2963   0.3542
XX
NA  T09188   USF1   eUSF (duck)   MLTF   pf51   UEF   upstream stimulatory factor   Upstream Stimulatory Factor 1   USF
SP  mouse, Mus musculus
MN  M00121   V$USF_01   USF
MA  0.3611   0.1750   0.4524   0.1304   0.0000   0.9655   0.0000   0.0517   0.0000   0.0000   0.4348   0.0714   0.2500   0.1389
MA  0.1944   0.1500   0.0714   0.3478   1.0000   0.0172   0.9483   0.0000   0.0172   0.0000   0.0870   0.4048   0.4250   0.3056
MA  0.3056   0.4250   0.4048   0.0870   0.0000   0.0172   0.0000   0.9483   0.0172   1.0000   0.3478   0.0714   0.1500   0.1944
MA  0.1389   0.2500   0.0714   0.4348   0.0000   0.0000   0.0517   0.0000   0.9655   0.0000   0.1304   0.4524   0.1750   0.3611
MN  M01034   V$EBOX_Q6_01   Ebox
MN  M00796   V$USF_Q6_01   USF
MN  M00217   V$USF_C   USF
MA  0.1796   0.0000   0.8410   0.0000   0.1759   0.0000   0.0000   0.2492
MA  0.4392   1.0000   0.1590   0.9105   0.0895   0.0000   0.0000   0.3894
MA  0.1030   0.0000   0.0000   0.0000   0.7346   0.0000   1.0000   0.1014
MA  0.2782   0.0000   0.0000   0.0895   0.0000   1.0000   0.0000   0.2600
MN  M00187   V$USF_Q6   USF
MA  0.0833   0.1667   0.0000   1.0000   0.0000   0.1667   0.0833   0.0000   0.2500   0.0000
MA  0.2500   0.3333   1.0000   0.0000   1.0000   0.0000   0.0833   0.0833   0.0833   0.5833
MA  0.5833   0.0000   0.0000   0.0000   0.0000   0.6667   0.2500   0.8333   0.4167   0.1667
MA  0.0833   0.5000   0.0000   0.0000   0.0000   0.1667   0.5833   0.0833   0.2500   0.2500
MN  M00122   V$USF_02   USF
MA  0.3542   0.2963   0.4655   0.2239   0.0000   0.8846   0.0123   0.1852   0.0513   0.0000   0.3731   0.0345   0.2963   0.3125
MA  0.1458   0.1296   0.1207   0.2537   0.9867   0.0256   0.6420   0.1605   0.0385   0.0133   0.1493   0.3793   0.2778   0.1875
MA  0.1875   0.2778   0.3793   0.1493   0.0133   0.0385   0.1605   0.6420   0.0256   0.9867   0.2537   0.1207   0.1296   0.1458
MA  0.3125   0.2963   0.0345   0.3731   0.0000   0.0513   0.1852   0.0123   0.8846   0.0000   0.2239   0.4655   0.2963   0.3542
XX
NA  T09328   USF1   eUSF (duck)   MLTF   MRF (yeast)   pf51   UEF   upstream stimulatory factor   Upstream Stimulatory Factor 1   USF   USF43
SP  human, Homo sapiens
MN  M00121   V$USF_01   USF
MA  0.3611   0.1750   0.4524   0.1304   0.0000   0.9655   0.0000   0.0517   0.0000   0.0000   0.4348   0.0714   0.2500   0.1389
MA  0.1944   0.1500   0.0714   0.3478   1.0000   0.0172   0.9483   0.0000   0.0172   0.0000   0.0870   0.4048   0.4250   0.3056
MA  0.3056   0.4250   0.4048   0.0870   0.0000   0.0172   0.0000   0.9483   0.0172   1.0000   0.3478   0.0714   0.1500   0.1944
MA  0.1389   0.2500   0.0714   0.4348   0.0000   0.0000   0.0517   0.0000   0.9655   0.0000   0.1304   0.4524   0.1750   0.3611
MN  M01034   V$EBOX_Q6_01   Ebox
MN  M00796   V$USF_Q6_01   USF
MN  M00217   V$USF_C   USF
MA  0.1796   0.0000   0.8410   0.0000   0.1759   0.0000   0.0000   0.2492
MA  0.4392   1.0000   0.1590   0.9105   0.0895   0.0000   0.0000   0.3894
MA  0.1030   0.0000   0.0000   0.0000   0.7346   0.0000   1.0000   0.1014
MA  0.2782   0.0000   0.0000   0.0895   0.0000   1.0000   0.0000   0.2600
MN  M00187   V$USF_Q6   USF
MA  0.0833   0.1667   0.0000   1.0000   0.0000   0.1667   0.0833   0.0000   0.2500   0.0000
MA  0.2500   0.3333   1.0000   0.0000   1.0000   0.0000   0.0833   0.0833   0.0833   0.5833
MA  0.5833   0.0000   0.0000   0.0000   0.0000   0.6667   0.2500   0.8333   0.4167   0.1667
MA  0.0833   0.5000   0.0000   0.0000   0.0000   0.1667   0.5833   0.0833   0.2500   0.2500
MN  M00122   V$USF_02   USF
MA  0.3542   0.2963   0.4655   0.2239   0.0000   0.8846   0.0123   0.1852   0.0513   0.0000   0.3731   0.0345   0.2963   0.3125
MA  0.1458   0.1296   0.1207   0.2537   0.9867   0.0256   0.6420   0.1605   0.0385   0.0133   0.1493   0.3793   0.2778   0.1875
MA  0.1875   0.2778   0.3793   0.1493   0.0133   0.0385   0.1605   0.6420   0.0256   0.9867   0.2537   0.1207   0.1296   0.1458
MA  0.3125   0.2963   0.0345   0.3731   0.0000   0.0513   0.1852   0.0123   0.8846   0.0000   0.2239   0.4655   0.2963   0.3542
XX
NA  T00500   MCM1   FUN80   GRM   PRTF   YMR043W
SP  yeast, Saccharomyces cerevisiae
MN  MS0007   MCM1   (SCPD)
MA  0.1176   0.0000   0.1176   0.4118   0.7647   0.2941   0.2941   0.9412   0.0000   0.0000
MA  0.8824   1.0000   0.5294   0.1176   0.0588   0.0000   0.1176   0.0000   0.0000   0.0000
MA  0.0000   0.0000   0.1765   0.1765   0.0588   0.0000   0.0000   0.0588   1.0000   1.0000
MA  0.0000   0.0000   0.1765   0.2941   0.1176   0.7059   0.5882   0.0000   0.0000   0.0000
MN  MY0125   Mcm1   (Yeastract)
MA  0.0000   0.0000   0.0000   1.0000   1.0000   0.0000   0.0000   1.0000   0.0000   0.0000
MA  1.0000   1.0000   0.0000   0.0000   0.0000   0.0000   0.0000   0.0000   0.0000   0.0000
MA  0.0000   0.0000   0.0000   0.0000   0.0000   0.0000   0.0000   0.0000   1.0000   1.0000
MA  0.0000   0.0000   1.0000   0.0000   0.0000   1.0000   1.0000   0.0000   0.0000   0.0000
MN  MY0129   Mcm1   (Yeastract)
MA  0.0000   0.0000   0.5000   0.0000   0.0000   0.0000   1.0000   1.0000   0.5000   0.2500   0.2500   0.0000   0.0000   0.5000   1.0000   1.0000   0.5000   0.5000
MA  0.0000   0.0000   0.0000   1.0000   1.0000   0.5000   0.0000   0.0000   0.0000   0.2500   0.2500   0.0000   0.0000   0.0000   0.0000   0.0000   0.0000   0.0000
MA  0.0000   0.0000   0.0000   0.0000   0.0000   0.0000   0.0000   0.0000   0.0000   0.2500   0.2500   1.0000   1.0000   0.0000   0.0000   0.0000   0.0000   0.0000
MA  1.0000   1.0000   0.5000   0.0000   0.0000   0.5000   0.0000   0.0000   0.5000   0.2500   0.2500   0.0000   0.0000   0.5000   0.0000   0.0000   0.5000   0.5000
MN  MY0128   Mcm1   (Yeastract)
MA  0.0000   0.0000   1.0000   0.0000   0.0000   0.2500   1.0000   1.0000   0.0000   0.0000   0.2500   0.0000   0.0000   0.0000   1.0000   1.0000
MA  0.0000   0.0000   0.0000   1.0000   1.0000   0.2500   0.0000   0.0000   0.0000   0.0000   0.2500   0.0000   0.0000   0.0000   0.0000   0.0000
MA  0.0000   0.0000   0.0000   0.0000   0.0000   0.2500   0.0000   0.0000   0.0000   0.0000   0.2500   1.0000   1.0000   0.0000   0.0000   0.0000
MA  1.0000   1.0000   0.0000   0.0000   0.0000   0.2500   0.0000   0.0000   1.0000   1.0000   0.2500   0.0000   0.0000   1.0000   0.0000   0.0000
MN  MY0127   Mcm1   (Yeastract)
MA  0.3333   0.0000   0.0000   0.0000   0.5000   0.5000   0.5000   0.2500   0.2500   0.5000   0.0000
MA  0.0000   1.0000   1.0000   0.5000   0.0000   0.0000   0.0000   0.2500   0.2500   0.0000   0.0000
MA  0.3333   0.0000   0.0000   0.0000   0.0000   0.0000   0.0000   0.2500   0.2500   0.5000   1.0000
MA  0.3333   0.0000   0.0000   0.5000   0.5000   0.5000   0.5000   0.2500   0.2500   0.0000   0.0000
MN  MY0126   Mcm1   (Yeastract)
MA  0.0000   0.0000   0.0000   0.5000   0.5000   0.5000   0.2500   0.2500   0.5000   0.0000
MA  1.0000   1.0000   0.5000   0.0000   0.0000   0.0000   0.2500   0.2500   0.0000   0.0000
MA  0.0000   0.0000   0.0000   0.0000   0.0000   0.0000   0.2500   0.2500   0.5000   1.0000
MA  0.0000   0.0000   0.5000   0.5000   0.5000   0.5000   0.2500   0.2500   0.0000   0.0000
MN  M00125   F$MCM1_01   MCM1
MA  0.3478   0.1304   0.2609   0.0000   0.0000   0.0000   0.7826   0.8261   0.4783   0.2174   0.3478   0.2174   0.0435   0.2609   0.6087   0.6522
MA  0.1304   0.1739   0.0000   1.0000   1.0000   0.4348   0.0435   0.0000   0.0000   0.4348   0.1739   0.0000   0.0000   0.0870   0.2609   0.0000
MA  0.0870   0.1739   0.2174   0.0000   0.0000   0.0000   0.0435   0.0435   0.0000   0.1739   0.2609   0.7826   0.9130   0.0000   0.0870   0.0870
MA  0.4348   0.5217   0.5217   0.0000   0.0000   0.5652   0.1304   0.1304   0.5217   0.1739   0.2174   0.0000   0.0435   0.6522   0.0435   0.2609
MN  M01051   F$MCM1_02   MCM1+SFF
XX
NA  T08293   GATA-1   EF1   EFgammaa   Eryf-1   Eryf1   GF-1   NF-E1   NF-E1a
SP  chick, Gallus gallus
MN  M00126   V$GATA1_02   GATA-1
MA  0.1579   0.2632   0.4211   0.2632   0.4737   0.0000   1.0000   0.0000   1.0000   0.3000   0.1000   0.2000   0.1000   0.3000
MA  0.1579   0.2105   0.2632   0.2105   0.2105   0.0000   0.0000   0.0000   0.0000   0.2000   0.0500   0.1500   0.2000   0.2000
MA  0.3684   0.1053   0.2105   0.2632   0.0526   1.0000   0.0000   0.0000   0.0000   0.4500   0.5500   0.5500   0.5000   0.2000
MA  0.3158   0.4211   0.1053   0.2632   0.2632   0.0000   0.0000   1.0000   0.0000   0.0500   0.3000   0.1000   0.2000   0.3000
MN  M00789   V$GATA_Q6   GATA
MN  M00347   V$GATA1_06   GATA-1
MA  0.4667   0.1333   0.7333   0.0000   1.0000   0.0000   0.9333   1.0000   0.2000   0.6000
MA  0.4000   0.2667   0.1333   0.0000   0.0000   0.0000   0.0667   0.0000   0.2667   0.0667
MA  0.0667   0.2000   0.0000   1.0000   0.0000   0.0000   0.0000   0.0000   0.4667   0.3333
MA  0.0667   0.4000   0.1333   0.0000   0.0000   1.0000   0.0000   0.0000   0.0667   0.0000
MN  M00346   V$GATA1_05   GATA-1
MA  0.3000   0.2000   0.4000   0.0000   1.0000   0.0000   1.0000   1.0000   0.2000   0.6000
MA  0.2000   0.6000   0.2000   0.0000   0.0000   0.0000   0.0000   0.0000   0.6000   0.2000
MA  0.4000   0.1000   0.0000   1.0000   0.0000   0.0000   0.0000   0.0000   0.2000   0.1000
MA  0.1000   0.1000   0.4000   0.0000   0.0000   1.0000   0.0000   0.0000   0.0000   0.1000
MN  M00203   V$GATA_C   GATA-X
MA  0.4320   0.0000   1.0000   0.0000   1.0000   0.6866   0.2649   0.2475   0.3519   0.2735   0.2931
MA  0.0000   0.0000   0.0000   0.0503   0.0000   0.0890   0.0515   0.1808   0.4145   0.4365   0.2502
MA  0.2705   1.0000   0.0000   0.0000   0.0000   0.1666   0.6321   0.3113   0.1404   0.0417   0.0999
MA  0.2975   0.0000   0.0000   0.9497   0.0000   0.0579   0.0515   0.2604   0.0932   0.2483   0.3568
MN  M00128   V$GATA1_04   GATA-1
MA  0.4054   0.2083   0.2292   0.5208   0.0000   1.0000   0.0000   1.0000   0.5625   0.2292   0.2500   0.3125   0.1702
MA  0.0270   0.2292   0.5208   0.0417   0.0000   0.0000   0.0000   0.0000   0.0208   0.1667   0.1667   0.2708   0.2766
MA  0.2973   0.2500   0.1875   0.0417   1.0000   0.0000   0.0000   0.0000   0.3333   0.5000   0.3750   0.3333   0.2979
MA  0.2703   0.3125   0.0625   0.3958   0.0000   0.0000   1.0000   0.0000   0.0833   0.1042   0.2083   0.0833   0.2553
MN  M00127   V$GATA1_03   GATA-1
MA  0.5714   0.1429   0.1429   0.2857   0.4286   0.0000   1.0000   0.0000   0.0000   0.6667   0.0833   0.2500   0.2500   0.1667
MA  0.1429   0.1429   0.2857   0.2857   0.0000   0.0000   0.0000   0.0000   0.0000   0.0833   0.3333   0.3333   0.0833   0.3333
MA  0.2857   0.4286   0.5714   0.2857   0.2857   1.0000   0.0000   0.0000   0.0000   0.2500   0.3333   0.2500   0.5833   0.3333
MA  0.0000   0.2857   0.0000   0.1429   0.2857   0.0000   0.0000   1.0000   1.0000   0.0000   0.2500   0.1667   0.0833   0.1667
XX
NA  T08292   GATA-1   EF1 (chick)   EFgammaa   Eryf1 (chick)   GF-1   NF-E1
SP  human, Homo sapiens
MN  M00126   V$GATA1_02   GATA-1
MA  0.1579   0.2632   0.4211   0.2632   0.4737   0.0000   1.0000   0.0000   1.0000   0.3000   0.1000   0.2000   0.1000   0.3000
MA  0.1579   0.2105   0.2632   0.2105   0.2105   0.0000   0.0000   0.0000   0.0000   0.2000   0.0500   0.1500   0.2000   0.2000
MA  0.3684   0.1053   0.2105   0.2632   0.0526   1.0000   0.0000   0.0000   0.0000   0.4500   0.5500   0.5500   0.5000   0.2000
MA  0.3158   0.4211   0.1053   0.2632   0.2632   0.0000   0.0000   1.0000   0.0000   0.0500   0.3000   0.1000   0.2000   0.3000
MN  M00789   V$GATA_Q6   GATA
MN  M00346   V$GATA1_05   GATA-1
MA  0.3000   0.2000   0.4000   0.0000   1.0000   0.0000   1.0000   1.0000   0.2000   0.6000
MA  0.2000   0.6000   0.2000   0.0000   0.0000   0.0000   0.0000   0.0000   0.6000   0.2000
MA  0.4000   0.1000   0.0000   1.0000   0.0000   0.0000   0.0000   0.0000   0.2000   0.1000
MA  0.1000   0.1000   0.4000   0.0000   0.0000   1.0000   0.0000   0.0000   0.0000   0.1000
MN  M00203   V$GATA_C   GATA-X
MA  0.4320   0.0000   1.0000   0.0000   1.0000   0.6866   0.2649   0.2475   0.3519   0.2735   0.2931
MA  0.0000   0.0000   0.0000   0.0503   0.0000   0.0890   0.0515   0.1808   0.4145   0.4365   0.2502
MA  0.2705   1.0000   0.0000   0.0000   0.0000   0.1666   0.6321   0.3113   0.1404   0.0417   0.0999
MA  0.2975   0.0000   0.0000   0.9497   0.0000   0.0579   0.0515   0.2604   0.0932   0.2483   0.3568
MN  M00128   V$GATA1_04   GATA-1
MA  0.4054   0.2083   0.2292   0.5208   0.0000   1.0000   0.0000   1.0000   0.5625   0.2292   0.2500   0.3125   0.1702
MA  0.0270   0.2292   0.5208   0.0417   0.0000   0.0000   0.0000   0.0000   0.0208   0.1667   0.1667   0.2708   0.2766
MA  0.2973   0.2500   0.1875   0.0417   1.0000   0.0000   0.0000   0.0000   0.3333   0.5000   0.3750   0.3333   0.2979
MA  0.2703   0.3125   0.0625   0.3958   0.0000   0.0000   1.0000   0.0000   0.0833   0.1042   0.2083   0.0833   0.2553
MN  M00127   V$GATA1_03   GATA-1
MA  0.5714   0.1429   0.1429   0.2857   0.4286   0.0000   1.0000   0.0000   0.0000   0.6667   0.0833   0.2500   0.2500   0.1667
MA  0.1429   0.1429   0.2857   0.2857   0.0000   0.0000   0.0000   0.0000   0.0000   0.0833   0.3333   0.3333   0.0833   0.3333
MA  0.2857   0.4286   0.5714   0.2857   0.2857   1.0000   0.0000   0.0000   0.0000   0.2500   0.3333   0.2500   0.5833   0.3333
MA  0.0000   0.2857   0.0000   0.1429   0.2857   0.0000   0.0000   1.0000   1.0000   0.0000   0.2500   0.1667   0.0833   0.1667
XX
NA  T00304   GATA-1A   GATA-1
SP  clawed frog, Xenopus laevis
MN  M00126   V$GATA1_02   GATA-1
MA  0.1579   0.2632   0.4211   0.2632   0.4737   0.0000   1.0000   0.0000   1.0000   0.3000   0.1000   0.2000   0.1000   0.3000
MA  0.1579   0.2105   0.2632   0.2105   0.2105   0.0000   0.0000   0.0000   0.0000   0.2000   0.0500   0.1500   0.2000   0.2000
MA  0.3684   0.1053   0.2105   0.2632   0.0526   1.0000   0.0000   0.0000   0.0000   0.4500   0.5500   0.5500   0.5000   0.2000
MA  0.3158   0.4211   0.1053   0.2632   0.2632   0.0000   0.0000   1.0000   0.0000   0.0500   0.3000   0.1000   0.2000   0.3000
MN  M00789   V$GATA_Q6   GATA
MN  M00346   V$GATA1_05   GATA-1
MA  0.3000   0.2000   0.4000   0.0000   1.0000   0.0000   1.0000   1.0000   0.2000   0.6000
MA  0.2000   0.6000   0.2000   0.0000   0.0000   0.0000   0.0000   0.0000   0.6000   0.2000
MA  0.4000   0.1000   0.0000   1.0000   0.0000   0.0000   0.0000   0.0000   0.2000   0.1000
MA  0.1000   0.1000   0.4000   0.0000   0.0000   1.0000   0.0000   0.0000   0.0000   0.1000
MN  M00203   V$GATA_C   GATA-X
MA  0.4320   0.0000   1.0000   0.0000   1.0000   0.6866   0.2649   0.2475   0.3519   0.2735   0.2931
MA  0.0000   0.0000   0.0000   0.0503   0.0000   0.0890   0.0515   0.1808   0.4145   0.4365   0.2502
MA  0.2705   1.0000   0.0000   0.0000   0.0000   0.1666   0.6321   0.3113   0.1404   0.0417   0.0999
MA  0.2975   0.0000   0.0000   0.9497   0.0000   0.0579   0.0515   0.2604   0.0932   0.2483   0.3568
MN  M00128   V$GATA1_04   GATA-1
MA  0.4054   0.2083   0.2292   0.5208   0.0000   1.0000   0.0000   1.0000   0.5625   0.2292   0.2500   0.3125   0.1702
MA  0.0270   0.2292   0.5208   0.0417   0.0000   0.0000   0.0000   0.0000   0.0208   0.1667   0.1667   0.2708   0.2766
MA  0.2973   0.2500   0.1875   0.0417   1.0000   0.0000   0.0000   0.0000   0.3333   0.5000   0.3750   0.3333   0.2979
MA  0.2703   0.3125   0.0625   0.3958   0.0000   0.0000   1.0000   0.0000   0.0833   0.1042   0.2083   0.0833   0.2553
MN  M00127   V$GATA1_03   GATA-1
MA  0.5714   0.1429   0.1429   0.2857   0.4286   0.0000   1.0000   0.0000   0.0000   0.6667   0.0833   0.2500   0.2500   0.1667
MA  0.1429   0.1429   0.2857   0.2857   0.0000   0.0000   0.0000   0.0000   0.0000   0.0833   0.3333   0.3333   0.0833   0.3333
MA  0.2857   0.4286   0.5714   0.2857   0.2857   1.0000   0.0000   0.0000   0.0000   0.2500   0.3333   0.2500   0.5833   0.3333
MA  0.0000   0.2857   0.0000   0.1429   0.2857   0.0000   0.0000   1.0000   1.0000   0.0000   0.2500   0.1667   0.0833   0.1667
XX
NA  T02288   HFH-1   Foxq1   HFH1   HNF-3/Fkh Homolog 1   HNF-3/forkhead-like protein 1
SP  rat, Rattus norvegicus
MN  MA0040   Foxq1   FORKHEAD   (Jaspar)
MA  0.2222   0.7222   0.2778   0.1667   0.0000   0.0000   0.0000   0.0000   0.9444   0.0000   0.3333
MA  0.2222   0.0556   0.1111   0.0000   0.0000   0.0000   0.0000   0.0000   0.0000   0.0556   0.0000
MA  0.1667   0.1667   0.0000   0.0000   1.0000   0.0000   0.0000   0.0000   0.0556   0.2222   0.1667
MA  0.3889   0.0556   0.6111   0.8333   0.0000   1.0000   1.0000   1.0000   0.0000   0.7222   0.5000
MN  M00129   V$HFH1_01   HFH1 (FOXQ1)
MA  0.1429   0.7143   0.2857   0.1429   0.0000   0.0000   0.0000   0.0000   0.9286   0.0000   0.3571   0.0714
MA  0.2143   0.0714   0.1429   0.0000   0.0000   0.0000   0.0000   0.0000   0.0000   0.0714   0.0000   0.1429
MA  0.2143   0.1429   0.0000   0.0000   1.0000   0.0000   0.0000   0.0000   0.0714   0.2143   0.1429   0.0000
MA  0.4286   0.0714   0.5714   0.8571   0.0000   1.0000   1.0000   1.0000   0.0000   0.7143   0.5000   0.7857
XX
NA  T02290   FOXD3   Genesis   HFH-2   HFH2   HNF-3/Fkh Homolog 2
SP  rat, Rattus norvegicus
MN  MA0041   Foxd3   FORKHEAD   (Jaspar)
MA  0.2340   0.6383   0.5106   0.0213   0.2553   0.0000   0.0213   0.1064   0.2979   0.1277   0.0213   0.0000
MA  0.0638   0.0426   0.0213   0.0851   0.0000   0.0000   0.0000   0.0000   0.0000   0.1489   0.0426   0.2553
MA  0.5532   0.0000   0.0000   0.0000   0.7234   0.0000   0.0000   0.2128   0.4468   0.0000   0.0851   0.0000
MA  0.1489   0.3191   0.4681   0.8936   0.0213   1.0000   0.9787   0.6809   0.2553   0.7234   0.8511   0.7447
MN  M00130   V$FOXD3_01   FOXD3
MA  0.2812   0.6562   0.4688   0.0312   0.3125   0.0000   0.0312   0.1562   0.3438   0.1562   0.0312   0.0312
MA  0.0938   0.0625   0.0312   0.0625   0.0000   0.0000   0.0000   0.0000   0.0000   0.1562   0.0625   0.3125
MA  0.4375   0.0000   0.0000   0.0000   0.6562   0.0000   0.0000   0.1562   0.4375   0.0312   0.1250   0.0000
MA  0.1875   0.2812   0.5000   0.9062   0.0312   1.0000   0.9688   0.6875   0.2188   0.6562   0.7812   0.6562
MN  M00809   V$FOX_Q2   FOX factors
XX
NA  T04166   FOXD3   Genesis   HFH-2   HFH2
SP  mouse, Mus musculus
MN  M00130   V$FOXD3_01   FOXD3
MA  0.2812   0.6562   0.4688   0.0312   0.3125   0.0000   0.0312   0.1562   0.3438   0.1562   0.0312   0.0312
MA  0.0938   0.0625   0.0312   0.0625   0.0000   0.0000   0.0000   0.0000   0.0000   0.1562   0.0625   0.3125
MA  0.4375   0.0000   0.0000   0.0000   0.6562   0.0000   0.0000   0.1562   0.4375   0.0312   0.1250   0.0000
MA  0.1875   0.2812   0.5000   0.9062   0.0312   1.0000   0.9688   0.6875   0.2188   0.6562   0.7812   0.6562
MN  M00809   V$FOX_Q2   FOX factors
XX
NA  T04167   FOXD3   forkhead box D3   Genesis   HFH-2   HFH2
SP  human, Homo sapiens
MN  M00130   V$FOXD3_01   FOXD3
MA  0.2812   0.6562   0.4688   0.0312   0.3125   0.0000   0.0312   0.1562   0.3438   0.1562   0.0312   0.0312
MA  0.0938   0.0625   0.0312   0.0625   0.0000   0.0000   0.0000   0.0000   0.0000   0.1562   0.0625   0.3125
MA  0.4375   0.0000   0.0000   0.0000   0.6562   0.0000   0.0000   0.1562   0.4375   0.0312   0.1250   0.0000
MA  0.1875   0.2812   0.5000   0.9062   0.0312   1.0000   0.9688   0.6875   0.2188   0.6562   0.7812   0.6562
MN  M00809   V$FOX_Q2   FOX factors
XX
NA  T08421   HNF-3beta   Foxa2   HNF3B   HNF3beta
SP  rat, Rattus norvegicus
MN  M00131   V$HNF3B_01   HNF3beta
MA  0.0000   0.0714   0.3333   0.6250   0.4583   0.0000   0.5000   0.0000   0.0000   0.0417   0.4583   0.0833   0.1250   0.0435   0.5714
MA  0.2308   0.0000   0.2083   0.2083   0.1667   0.0417   0.0000   0.0000   0.0000   0.0000   0.0417   0.4167   0.0417   0.2174   0.0000
MA  0.3077   0.6429   0.2083   0.0833   0.0833   0.0000   0.5000   0.0000   0.0000   0.1250   0.3750   0.0417   0.1250   0.0000   0.0714
MA  0.4615   0.2857   0.2500   0.0833   0.2917   0.9583   0.0000   1.0000   1.0000   0.8333   0.1250   0.4583   0.7083   0.7391   0.3571
MN  M01012   V$HNF3_Q6_01   HNF3
MN  M00791   V$HNF3_Q6   HNF3
XX
NA  T09044   HNF-1alpha   APF   Hepatocyte Nuclear Factor 1alpha   HNF1   HNF1A   LF-B1
SP  rat, Rattus norvegicus
MN  M00132   V$HNF1_01   HNF1
MA  0.2400   0.0769   0.0385   0.0769   0.9615   0.7692   0.0769   0.3077   0.6154   0.1154   0.0385   0.6154   0.3462   0.2692   0.4400
MA  0.0000   0.0000   0.0000   0.0000   0.0000   0.0769   0.0000   0.1154   0.0000   0.0385   0.1538   0.0385   0.4231   0.5385   0.2800
MA  0.6400   0.9231   0.0000   0.0000   0.0000   0.0385   0.0000   0.3077   0.0385   0.0385   0.0000   0.2308   0.1154   0.0000   0.1600
MA  0.1200   0.0000   0.9615   0.9231   0.0385   0.1154   0.9231   0.2692   0.3462   0.8077   0.8077   0.1154   0.1154   0.1923   0.1200
MN  M01011   V$HNF1_Q6_01   HNF1
MN  M00790   V$HNF1_Q6   HNF1
MN  M00206   V$HNF1_C   HNF1
MA  0.4092   0.0000   0.0000   0.0000   0.9057   0.8260   0.1089   0.0000   0.8330   0.4130   0.0000   0.4709   0.7388   0.3221   0.1054   0.6409   0.5432
MA  0.0000   0.0000   0.1773   0.2099   0.0000   0.0000   0.0000   0.2022   0.0874   0.0000   0.0000   0.1738   0.0000   0.6779   0.6155   0.0763   0.3591
MA  0.2758   1.0000   0.1740   0.0000   0.0943   0.0831   0.0000   0.3708   0.0000   0.0797   0.0000   0.1054   0.1054   0.0000   0.0000   0.0000   0.0976
MA  0.3150   0.0000   0.6487   0.7901   0.0000   0.0909   0.8911   0.4270   0.0796   0.5073   1.0000   0.2500   0.1558   0.0000   0.2791   0.2828   0.0000
XX
NA  T09048   HNF-1alpha   APF   Hepatocyte Nuclear Factor 1alpha   HNF-1A   HNF1   LF-B1
SP  mouse, Mus musculus
MN  M00132   V$HNF1_01   HNF1
MA  0.2400   0.0769   0.0385   0.0769   0.9615   0.7692   0.0769   0.3077   0.6154   0.1154   0.0385   0.6154   0.3462   0.2692   0.4400
MA  0.0000   0.0000   0.0000   0.0000   0.0000   0.0769   0.0000   0.1154   0.0000   0.0385   0.1538   0.0385   0.4231   0.5385   0.2800
MA  0.6400   0.9231   0.0000   0.0000   0.0000   0.0385   0.0000   0.3077   0.0385   0.0385   0.0000   0.2308   0.1154   0.0000   0.1600
MA  0.1200   0.0000   0.9615   0.9231   0.0385   0.1154   0.9231   0.2692   0.3462   0.8077   0.8077   0.1154   0.1154   0.1923   0.1200
MN  M01011   V$HNF1_Q6_01   HNF1
MN  M00790   V$HNF1_Q6   HNF1
MN  M00206   V$HNF1_C   HNF1
MA  0.4092   0.0000   0.0000   0.0000   0.9057   0.8260   0.1089   0.0000   0.8330   0.4130   0.0000   0.4709   0.7388   0.3221   0.1054   0.6409   0.5432
MA  0.0000   0.0000   0.1773   0.2099   0.0000   0.0000   0.0000   0.2022   0.0874   0.0000   0.0000   0.1738   0.0000   0.6779   0.6155   0.0763   0.3591
MA  0.2758   1.0000   0.1740   0.0000   0.0943   0.0831   0.0000   0.3708   0.0000   0.0797   0.0000   0.1054   0.1054   0.0000   0.0000   0.0000   0.0976
MA  0.3150   0.0000   0.6487   0.7901   0.0000   0.0909   0.8911   0.4270   0.0796   0.5073   1.0000   0.2500   0.1558   0.0000   0.2791   0.2828   0.0000
XX
NA  T00368   HNF-1alpha-A   APF   Hepatocyte Nuclear Factor 1alpha   HNF-1   HNF-1A   HNF-1alpha   HNF1   LF-B1   TCF-1
SP  human, Homo sapiens
MN  MA0046   HNF1A   HOMEO   (Jaspar)
MA  0.2381   0.0476   0.0476   0.0476   0.9524   0.7619   0.0476   0.3810   0.6667   0.0952   0.0000   0.6190   0.3810   0.2381
MA  0.0000   0.0000   0.0000   0.0000   0.0000   0.0952   0.0000   0.0952   0.0000   0.0000   0.1905   0.0476   0.3810   0.6190
MA  0.6667   0.9524   0.0000   0.0000   0.0000   0.0476   0.0000   0.1905   0.0476   0.0000   0.0000   0.1429   0.1429   0.0000
MA  0.0952   0.0000   0.9524   0.9524   0.0476   0.0952   0.9524   0.3333   0.2857   0.9048   0.8095   0.1905   0.0952   0.1429
MN  M00132   V$HNF1_01   HNF1
MA  0.2400   0.0769   0.0385   0.0769   0.9615   0.7692   0.0769   0.3077   0.6154   0.1154   0.0385   0.6154   0.3462   0.2692   0.4400
MA  0.0000   0.0000   0.0000   0.0000   0.0000   0.0769   0.0000   0.1154   0.0000   0.0385   0.1538   0.0385   0.4231   0.5385   0.2800
MA  0.6400   0.9231   0.0000   0.0000   0.0000   0.0385   0.0000   0.3077   0.0385   0.0385   0.0000   0.2308   0.1154   0.0000   0.1600
MA  0.1200   0.0000   0.9615   0.9231   0.0385   0.1154   0.9231   0.2692   0.3462   0.8077   0.8077   0.1154   0.1154   0.1923   0.1200
MN  M01011   V$HNF1_Q6_01   HNF1
MN  M00790   V$HNF1_Q6   HNF1
MN  M00206   V$HNF1_C   HNF1
MA  0.4092   0.0000   0.0000   0.0000   0.9057   0.8260   0.1089   0.0000   0.8330   0.4130   0.0000   0.4709   0.7388   0.3221   0.1054   0.6409   0.5432
MA  0.0000   0.0000   0.1773   0.2099   0.0000   0.0000   0.0000   0.2022   0.0874   0.0000   0.0000   0.1738   0.0000   0.6779   0.6155   0.0763   0.3591
MA  0.2758   1.0000   0.1740   0.0000   0.0943   0.0831   0.0000   0.3708   0.0000   0.0797   0.0000   0.1054   0.1054   0.0000   0.0000   0.0000   0.0976
MA  0.3150   0.0000   0.6487   0.7901   0.0000   0.0909   0.8911   0.4270   0.0796   0.5073   1.0000   0.2500   0.1558   0.0000   0.2791   0.2828   0.0000
XX
NA  T00655   POU3F1   Oct-6   Octamer binding factor 6   SCIP (rat)   Tst-1 (rat)
SP  human, Homo sapiens
MN  M00133   V$TST1_01   Tst-1
MA  0.1667   0.3333   0.0000   0.1667   0.8333   0.6667   0.0000   0.3333   0.6667   0.3333   0.6667   0.3333   0.0000   0.3333   0.1667
MA  0.1667   0.1667   0.1667   0.1667   0.0000   0.0000   0.0000   0.0000   0.1667   0.3333   0.1667   0.3333   0.1667   0.0000   0.3333
MA  0.5000   0.3333   0.5000   0.6667   0.0000   0.0000   0.0000   0.0000   0.0000   0.3333   0.1667   0.3333   0.1667   0.3333   0.3333
MA  0.1667   0.1667   0.3333   0.0000   0.1667   0.3333   1.0000   0.6667   0.1667   0.0000   0.0000   0.0000   0.6667   0.3333   0.1667
MN  M00795   V$OCT_Q6   Octamer
XX
NA  T00656   POU3F1   Oct-6   SCIP (rat)   Tst-1 (rat)
SP  mouse, Mus musculus
MN  M00133   V$TST1_01   Tst-1
MA  0.1667   0.3333   0.0000   0.1667   0.8333   0.6667   0.0000   0.3333   0.6667   0.3333   0.6667   0.3333   0.0000   0.3333   0.1667
MA  0.1667   0.1667   0.1667   0.1667   0.0000   0.0000   0.0000   0.0000   0.1667   0.3333   0.1667   0.3333   0.1667   0.0000   0.3333
MA  0.5000   0.3333   0.5000   0.6667   0.0000   0.0000   0.0000   0.0000   0.0000   0.3333   0.1667   0.3333   0.1667   0.3333   0.3333
MA  0.1667   0.1667   0.3333   0.0000   0.1667   0.3333   1.0000   0.6667   0.1667   0.0000   0.0000   0.0000   0.6667   0.3333   0.1667
MN  M00795   V$OCT_Q6   Octamer
XX
NA  T00969   POU3F1   Oct-6   OTF6   POU domain, class 3, transcription factor 1   SCIP   Testes-1   Tst-1
SP  rat, Rattus norvegicus
MN  M00133   V$TST1_01   Tst-1
MA  0.1667   0.3333   0.0000   0.1667   0.8333   0.6667   0.0000   0.3333   0.6667   0.3333   0.6667   0.3333   0.0000   0.3333   0.1667
MA  0.1667   0.1667   0.1667   0.1667   0.0000   0.0000   0.0000   0.0000   0.1667   0.3333   0.1667   0.3333   0.1667   0.0000   0.3333
MA  0.5000   0.3333   0.5000   0.6667   0.0000   0.0000   0.0000   0.0000   0.0000   0.3333   0.1667   0.3333   0.1667   0.3333   0.3333
MA  0.1667   0.1667   0.3333   0.0000   0.1667   0.3333   1.0000   0.6667   0.1667   0.0000   0.0000   0.0000   0.6667   0.3333   0.1667
MN  M00795   V$OCT_Q6   Octamer
XX
NA  T00372   HNF-4alpha1   ARE protein   hepatocyte nuclear factor 4   hepatocyte nuclear factor 4alpha1   HNF-4   HNF4   NR2A1
SP  rat, Rattus norvegicus
MN  M00134   V$HNF4_01   HNF4
MA  0.4167   0.2222   0.3871   0.3750   0.0625   0.1562   0.0938   0.0312   0.8438   0.9062   0.8125   0.0938   0.0938   0.0625   0.0000   0.6875   0.3000   0.2333   0.3333
MA  0.1667   0.3333   0.1935   0.0938   0.0000   0.0625   0.2500   0.7188   0.0312   0.0000   0.0000   0.0000   0.0312   0.1875   0.7500   0.1250   0.3000   0.1667   0.1250
MA  0.1667   0.2593   0.2258   0.4375   0.9062   0.5312   0.3125   0.0312   0.0938   0.0938   0.1562   0.8750   0.5000   0.1875   0.0312   0.1250   0.2000   0.4333   0.2500
MA  0.2500   0.1852   0.1935   0.0938   0.0312   0.2500   0.3438   0.2188   0.0312   0.0000   0.0312   0.0312   0.3750   0.5625   0.2188   0.0625   0.2000   0.1667   0.2917
MN  M01033   V$HNF4_Q6_03   HNF4
MN  M01032   V$HNF4_Q6_02   HNF4
MN  M01031   V$HNF4_Q6_01   HNF4
MN  M00967   V$HNF4_Q6   HNF4, COUP
MN  M00764   V$HNF4_DR1_Q3   HNF4 direct repeat 1
MN  M00638   V$HNF4ALPHA_Q6   HNF4alpha
MN  M00411   V$HNF4_01_B   HNF4alpha1
MA  0.2778   0.3684   0.0526   0.1053   0.2105   0.0000   1.0000   1.0000   1.0000   0.0000   0.0000   0.0526   0.0526   0.6842   0.1111
MA  0.1667   0.1053   0.0000   0.0000   0.1579   1.0000   0.0000   0.0000   0.0000   0.0000   0.0526   0.2105   0.8421   0.0000   0.3333
MA  0.4444   0.4737   0.9474   0.7895   0.3158   0.0000   0.0000   0.0000   0.0000   1.0000   0.6316   0.1053   0.0000   0.3158   0.2778
MA  0.1111   0.0526   0.0000   0.1053   0.3158   0.0000   0.0000   0.0000   0.0000   0.0000   0.3158   0.6316   0.1053   0.0000   0.2778
MN  M00158   V$COUP_01   COUP-TF, HNF-4
MA  0.0000   0.0769   0.9231   0.4615   0.0000   0.0000   0.0000   0.0769   0.1538   0.4615   0.4615   0.0769   0.2308   0.0000
MA  0.0000   0.0000   0.0000   0.5385   1.0000   0.2308   0.1538   0.0000   0.0000   0.3077   0.3846   0.7692   0.4615   0.2308
MA  0.1538   0.9231   0.0769   0.0000   0.0000   0.0000   0.0000   0.0000   0.8462   0.2308   0.0769   0.0769   0.0000   0.2308
MA  0.8462   0.0000   0.0000   0.0000   0.0000   0.7692   0.8462   0.9231   0.0000   0.0000   0.0769   0.0769   0.3077   0.5385
XX
NA  T00373   HNF-4alpha2   hepatocyte nuclear factor 4alpha2   HNF-4B   HNF4alpha2   NR2A1
SP  human, Homo sapiens
MN  MA0114   HNF4A   NUCLEAR   (Jaspar)
MA  0.4179   0.0299   0.1791   0.0746   0.0448   0.8806   0.7910   0.8358   0.0597   0.0896   0.0448   0.0597   0.6269
MA  0.1045   0.0299   0.0597   0.3433   0.7612   0.0149   0.0299   0.0149   0.0597   0.0299   0.3284   0.7313   0.1045
MA  0.4030   0.8358   0.5224   0.2985   0.0597   0.0448   0.1493   0.1194   0.8657   0.4925   0.1642   0.0746   0.1493
MA  0.0746   0.1045   0.2388   0.2836   0.1343   0.0597   0.0299   0.0299   0.0149   0.3881   0.4627   0.1343   0.1194
MN  M00134   V$HNF4_01   HNF4
MA  0.4167   0.2222   0.3871   0.3750   0.0625   0.1562   0.0938   0.0312   0.8438   0.9062   0.8125   0.0938   0.0938   0.0625   0.0000   0.6875   0.3000   0.2333   0.3333
MA  0.1667   0.3333   0.1935   0.0938   0.0000   0.0625   0.2500   0.7188   0.0312   0.0000   0.0000   0.0000   0.0312   0.1875   0.7500   0.1250   0.3000   0.1667   0.1250
MA  0.1667   0.2593   0.2258   0.4375   0.9062   0.5312   0.3125   0.0312   0.0938   0.0938   0.1562   0.8750   0.5000   0.1875   0.0312   0.1250   0.2000   0.4333   0.2500
MA  0.2500   0.1852   0.1935   0.0938   0.0312   0.2500   0.3438   0.2188   0.0312   0.0000   0.0312   0.0312   0.3750   0.5625   0.2188   0.0625   0.2000   0.1667   0.2917
MN  M01033   V$HNF4_Q6_03   HNF4
MN  M01032   V$HNF4_Q6_02   HNF4
MN  M01031   V$HNF4_Q6_01   HNF4
MN  M00967   V$HNF4_Q6   HNF4, COUP
MN  M00764   V$HNF4_DR1_Q3   HNF4 direct repeat 1
MN  M00158   V$COUP_01   COUP-TF, HNF-4
MA  0.0000   0.0769   0.9231   0.4615   0.0000   0.0000   0.0000   0.0769   0.1538   0.4615   0.4615   0.0769   0.2308   0.0000
MA  0.0000   0.0000   0.0000   0.5385   1.0000   0.2308   0.1538   0.0000   0.0000   0.3077   0.3846   0.7692   0.4615   0.2308
MA  0.1538   0.9231   0.0769   0.0000   0.0000   0.0000   0.0000   0.0000   0.8462   0.2308   0.0769   0.0769   0.0000   0.2308
MA  0.8462   0.0000   0.0000   0.0000   0.0000   0.7692   0.8462   0.9231   0.0000   0.0000   0.0769   0.0769   0.3077   0.5385
XX
NA  T00641   POU2F1   (Ig)NF-A   alpha-H1   NF-A1   NF-III   OBP100   Oct-1   Oct-1B   oct-B1A   oct-B1B   octamer-binding factor   OTF-1   POU domain, class 2, transcription factor 1   TRF
SP  human, Homo sapiens
MN  M00135   V$OCT1_01   Oct-1
MA  0.3000   0.1538   0.2955   0.4510   0.4815   0.0179   1.0000   0.0000   0.0000   0.0000   0.7679   1.0000   0.9821   0.0536   0.2593   0.0755   0.1600   0.2708   0.2667
MA  0.2667   0.2051   0.3182   0.2353   0.0185   0.0179   0.0000   0.0000   0.0000   0.9464   0.0000   0.0000   0.0000   0.0000   0.1296   0.2075   0.3800   0.2292   0.2000
MA  0.1333   0.2821   0.2727   0.1373   0.1852   0.0000   0.0000   0.0000   1.0000   0.0179   0.0000   0.0000   0.0179   0.0179   0.1667   0.1132   0.2800   0.2917   0.3111
MA  0.3000   0.3590   0.1136   0.1765   0.3148   0.9643   0.0000   1.0000   0.0000   0.0357   0.2321   0.0000   0.0000   0.9286   0.4444   0.6038   0.1800   0.2083   0.2222
MN  M00930   V$OCT1_Q5_01   Oct-1
MN  M00795   V$OCT_Q6   Octamer
MN  M00342   V$OCT1_B   Oct-1
MN  M00248   V$OCT1_07   Oct-1
MA  0.2316   0.2200   0.0594   1.0000   0.0000   0.0000   0.0000   0.2400   1.0000   1.0000   0.0000   0.0000
MA  0.0632   0.2800   0.0594   0.0000   0.0000   0.0000   0.3939   0.0000   0.0000   0.0000   0.0000   0.0000
MA  0.1158   0.2800   0.0000   0.0000   0.0000   0.9500   0.3232   0.0000   0.0000   0.0000   0.0000   0.0000
MA  0.5895   0.2200   0.8812   0.0000   1.0000   0.0500   0.2828   0.7600   0.0000   0.0000   1.0000   1.0000
MN  M00210   V$OCT_C   OCT-x
MA  0.2124   0.0846   0.1762   0.8622   0.0000   0.0000   0.1496   0.0000   0.0000   0.9085   0.0000   0.6568   0.1319
MA  0.5123   0.0000   0.4547   0.1378   0.0000   0.0000   0.0000   0.0000   1.0000   0.0000   0.0000   0.0000   0.4705
MA  0.0954   0.0816   0.2126   0.0000   0.0000   0.0000   0.0000   0.8504   0.0000   0.0915   0.0000   0.2478   0.0640
MA  0.1799   0.8338   0.1565   0.0000   1.0000   1.0000   0.8504   0.1496   0.0000   0.0000   1.0000   0.0954   0.3337
MN  M00195   V$OCT1_Q6   Oct-1
MA  0.3667   0.3333   0.4000   0.3000   0.8000   0.0333   0.1000   0.0667   0.7667   0.9667   0.9000   0.0333   0.2000   0.6333   0.0667
MA  0.2000   0.1000   0.2000   0.2333   0.0333   0.0333   0.0333   0.7333   0.0667   0.0000   0.0000   0.0333   0.4000   0.2333   0.3667
MA  0.3667   0.2667   0.3000   0.1000   0.1000   0.0333   0.8333   0.0333   0.1000   0.0333   0.0333   0.2333   0.1333   0.1000   0.3667
MA  0.0667   0.3000   0.1000   0.3667   0.0667   0.9000   0.0333   0.1667   0.0667   0.0000   0.0667   0.7000   0.2667   0.0333   0.2000
MN  M00162   V$OCT1_06   Oct-1
MA  0.1667   0.5000   0.3333   0.6667   0.5000   0.0000   0.0000   0.5000   0.1667   1.0000   0.0000   0.3333   0.0000   0.3333
MA  0.6667   0.0000   0.1667   0.1667   0.1667   0.0000   0.0000   0.0000   0.5000   0.0000   0.0000   0.0000   0.5000   0.1667
MA  0.1667   0.1667   0.1667   0.0000   0.0000   0.0000   0.5000   0.1667   0.3333   0.0000   0.0000   0.5000   0.0000   0.1667
MA  0.0000   0.3333   0.3333   0.1667   0.3333   1.0000   0.5000   0.3333   0.0000   0.0000   1.0000   0.1667   0.5000   0.3333
MN  M00161   V$OCT1_05   Oct-1
MA  0.4286   0.0000   0.4286   0.8571   0.0000   0.0000   0.2857   0.0000   0.0000   1.0000   0.0000   0.7143   0.1429   0.0000
MA  0.4286   0.0000   0.2857   0.1429   0.0000   0.0000   0.0000   0.1429   1.0000   0.0000   0.0000   0.0000   0.2857   0.2857
MA  0.1429   0.4286   0.2857   0.0000   0.0000   0.0000   0.0000   0.7143   0.0000   0.0000   0.0000   0.1429   0.0000   0.1429
MA  0.0000   0.5714   0.0000   0.0000   1.0000   1.0000   0.7143   0.1429   0.0000   0.0000   1.0000   0.1429   0.5714   0.5714
MN  M00138   V$OCT1_04   Oct-1
MA  0.3000   0.2857   0.4800   0.1935   0.3636   0.3750   0.2857   0.2609   0.8723   0.0000   0.0638   0.1277   0.7660   0.6383   0.9362   0.2326   0.2619   0.3421   0.4444   0.4194   0.3333   0.1538   0.5455
MA  0.1000   0.2857   0.0400   0.1935   0.0606   0.1750   0.1429   0.1522   0.0638   0.0851   0.0213   0.5745   0.0638   0.0000   0.0213   0.0233   0.1667   0.2368   0.1389   0.0968   0.2963   0.2692   0.0455
MA  0.3000   0.0952   0.2400   0.1935   0.3636   0.1750   0.1905   0.0870   0.0426   0.0851   0.7234   0.0851   0.0000   0.0851   0.0426   0.0698   0.1429   0.1053   0.1389   0.1290   0.1481   0.4231   0.1364
MA  0.3000   0.3333   0.2400   0.4194   0.2121   0.2750   0.3810   0.5000   0.0213   0.8298   0.1915   0.2128   0.1702   0.2766   0.0000   0.6744   0.4286   0.3158   0.2778   0.3548   0.2222   0.1538   0.2727
MN  M00137   V$OCT1_03   Oct-1
MA  0.1842   0.1951   0.1818   0.3529   0.0196   0.9804   0.9804   0.1569   0.1800   0.6458   0.1622   0.3056   0.3143
MA  0.2895   0.1707   0.3636   0.1373   0.1569   0.0000   0.0000   0.0980   0.2600   0.0417   0.2162   0.1111   0.1429
MA  0.2632   0.2927   0.2500   0.4314   0.0000   0.0000   0.0000   0.0588   0.3600   0.1667   0.3514   0.3611   0.1714
MA  0.2632   0.3415   0.2045   0.0784   0.8235   0.0196   0.0196   0.6863   0.2000   0.1458   0.2703   0.2222   0.3714
MN  M00136   V$OCT1_02   Oct-1
MA  0.4375   0.2778   0.0732   0.7500   0.8182   0.0455   1.0000   0.0000   0.0000   0.0000   0.7500   0.2927   0.2750   0.2500   0.3750
MA  0.1875   0.1389   0.1220   0.1136   0.0455   0.0227   0.0000   0.0227   0.0227   0.9773   0.0682   0.2439   0.1750   0.2750   0.1750
MA  0.2500   0.2222   0.6585   0.0909   0.0455   0.0000   0.0000   0.0000   0.5227   0.0000   0.1136   0.1463   0.2750   0.1500   0.1500
MA  0.1250   0.3611   0.1463   0.0455   0.0909   0.9318   0.0000   0.9773   0.4545   0.0227   0.0682   0.3171   0.2750   0.3250   0.3000
XX
NA  T01031   POU2F1   alpha-H1   IgNF-A   NF-A   NF-A1   NF-III   OBP100   Oct-1   oct-B1A   oct-B1B   octamer-binding factor   OTF-1   TRF
SP  chick, Gallus gallus
MN  M00135   V$OCT1_01   Oct-1
MA  0.3000   0.1538   0.2955   0.4510   0.4815   0.0179   1.0000   0.0000   0.0000   0.0000   0.7679   1.0000   0.9821   0.0536   0.2593   0.0755   0.1600   0.2708   0.2667
MA  0.2667   0.2051   0.3182   0.2353   0.0185   0.0179   0.0000   0.0000   0.0000   0.9464   0.0000   0.0000   0.0000   0.0000   0.1296   0.2075   0.3800   0.2292   0.2000
MA  0.1333   0.2821   0.2727   0.1373   0.1852   0.0000   0.0000   0.0000   1.0000   0.0179   0.0000   0.0000   0.0179   0.0179   0.1667   0.1132   0.2800   0.2917   0.3111
MA  0.3000   0.3590   0.1136   0.1765   0.3148   0.9643   0.0000   1.0000   0.0000   0.0357   0.2321   0.0000   0.0000   0.9286   0.4444   0.6038   0.1800   0.2083   0.2222
MN  M00930   V$OCT1_Q5_01   Oct-1
MN  M00795   V$OCT_Q6   Octamer
MN  M00342   V$OCT1_B   Oct-1
MN  M00248   V$OCT1_07   Oct-1
MA  0.2316   0.2200   0.0594   1.0000   0.0000   0.0000   0.0000   0.2400   1.0000   1.0000   0.0000   0.0000
MA  0.0632   0.2800   0.0594   0.0000   0.0000   0.0000   0.3939   0.0000   0.0000   0.0000   0.0000   0.0000
MA  0.1158   0.2800   0.0000   0.0000   0.0000   0.9500   0.3232   0.0000   0.0000   0.0000   0.0000   0.0000
MA  0.5895   0.2200   0.8812   0.0000   1.0000   0.0500   0.2828   0.7600   0.0000   0.0000   1.0000   1.0000
MN  M00210   V$OCT_C   OCT-x
MA  0.2124   0.0846   0.1762   0.8622   0.0000   0.0000   0.1496   0.0000   0.0000   0.9085   0.0000   0.6568   0.1319
MA  0.5123   0.0000   0.4547   0.1378   0.0000   0.0000   0.0000   0.0000   1.0000   0.0000   0.0000   0.0000   0.4705
MA  0.0954   0.0816   0.2126   0.0000   0.0000   0.0000   0.0000   0.8504   0.0000   0.0915   0.0000   0.2478   0.0640
MA  0.1799   0.8338   0.1565   0.0000   1.0000   1.0000   0.8504   0.1496   0.0000   0.0000   1.0000   0.0954   0.3337
MN  M00195   V$OCT1_Q6   Oct-1
MA  0.3667   0.3333   0.4000   0.3000   0.8000   0.0333   0.1000   0.0667   0.7667   0.9667   0.9000   0.0333   0.2000   0.6333   0.0667
MA  0.2000   0.1000   0.2000   0.2333   0.0333   0.0333   0.0333   0.7333   0.0667   0.0000   0.0000   0.0333   0.4000   0.2333   0.3667
MA  0.3667   0.2667   0.3000   0.1000   0.1000   0.0333   0.8333   0.0333   0.1000   0.0333   0.0333   0.2333   0.1333   0.1000   0.3667
MA  0.0667   0.3000   0.1000   0.3667   0.0667   0.9000   0.0333   0.1667   0.0667   0.0000   0.0667   0.7000   0.2667   0.0333   0.2000
MN  M00162   V$OCT1_06   Oct-1
MA  0.1667   0.5000   0.3333   0.6667   0.5000   0.0000   0.0000   0.5000   0.1667   1.0000   0.0000   0.3333   0.0000   0.3333
MA  0.6667   0.0000   0.1667   0.1667   0.1667   0.0000   0.0000   0.0000   0.5000   0.0000   0.0000   0.0000   0.5000   0.1667
MA  0.1667   0.1667   0.1667   0.0000   0.0000   0.0000   0.5000   0.1667   0.3333   0.0000   0.0000   0.5000   0.0000   0.1667
MA  0.0000   0.3333   0.3333   0.1667   0.3333   1.0000   0.5000   0.3333   0.0000   0.0000   1.0000   0.1667   0.5000   0.3333
MN  M00161   V$OCT1_05   Oct-1
MA  0.4286   0.0000   0.4286   0.8571   0.0000   0.0000   0.2857   0.0000   0.0000   1.0000   0.0000   0.7143   0.1429   0.0000
MA  0.4286   0.0000   0.2857   0.1429   0.0000   0.0000   0.0000   0.1429   1.0000   0.0000   0.0000   0.0000   0.2857   0.2857
MA  0.1429   0.4286   0.2857   0.0000   0.0000   0.0000   0.0000   0.7143   0.0000   0.0000   0.0000   0.1429   0.0000   0.1429
MA  0.0000   0.5714   0.0000   0.0000   1.0000   1.0000   0.7143   0.1429   0.0000   0.0000   1.0000   0.1429   0.5714   0.5714
MN  M00138   V$OCT1_04   Oct-1
MA  0.3000   0.2857   0.4800   0.1935   0.3636   0.3750   0.2857   0.2609   0.8723   0.0000   0.0638   0.1277   0.7660   0.6383   0.9362   0.2326   0.2619   0.3421   0.4444   0.4194   0.3333   0.1538   0.5455
MA  0.1000   0.2857   0.0400   0.1935   0.0606   0.1750   0.1429   0.1522   0.0638   0.0851   0.0213   0.5745   0.0638   0.0000   0.0213   0.0233   0.1667   0.2368   0.1389   0.0968   0.2963   0.2692   0.0455
MA  0.3000   0.0952   0.2400   0.1935   0.3636   0.1750   0.1905   0.0870   0.0426   0.0851   0.7234   0.0851   0.0000   0.0851   0.0426   0.0698   0.1429   0.1053   0.1389   0.1290   0.1481   0.4231   0.1364
MA  0.3000   0.3333   0.2400   0.4194   0.2121   0.2750   0.3810   0.5000   0.0213   0.8298   0.1915   0.2128   0.1702   0.2766   0.0000   0.6744   0.4286   0.3158   0.2778   0.3548   0.2222   0.1538   0.2727
MN  M00137   V$OCT1_03   Oct-1
MA  0.1842   0.1951   0.1818   0.3529   0.0196   0.9804   0.9804   0.1569   0.1800   0.6458   0.1622   0.3056   0.3143
MA  0.2895   0.1707   0.3636   0.1373   0.1569   0.0000   0.0000   0.0980   0.2600   0.0417   0.2162   0.1111   0.1429
MA  0.2632   0.2927   0.2500   0.4314   0.0000   0.0000   0.0000   0.0588   0.3600   0.1667   0.3514   0.3611   0.1714
MA  0.2632   0.3415   0.2045   0.0784   0.8235   0.0196   0.0196   0.6863   0.2000   0.1458   0.2703   0.2222   0.3714
MN  M00136   V$OCT1_02   Oct-1
MA  0.4375   0.2778   0.0732   0.7500   0.8182   0.0455   1.0000   0.0000   0.0000   0.0000   0.7500   0.2927   0.2750   0.2500   0.3750
MA  0.1875   0.1389   0.1220   0.1136   0.0455   0.0227   0.0000   0.0227   0.0227   0.9773   0.0682   0.2439   0.1750   0.2750   0.1750
MA  0.2500   0.2222   0.6585   0.0909   0.0455   0.0000   0.0000   0.0000   0.5227   0.0000   0.1136   0.1463   0.2750   0.1500   0.1500
MA  0.1250   0.3611   0.1463   0.0455   0.0909   0.9318   0.0000   0.9773   0.4545   0.0227   0.0682   0.3171   0.2750   0.3250   0.3000
XX
NA  T00642   POU2F1   (Ig)NF-A   alpha-H1   NF-A1   NF-III   OBP100   Oct-1   oct-B1A   oct-B1B   octamer-binding factor   OTF-1   TRF
SP  clawed frog, Xenopus laevis
MN  M00135   V$OCT1_01   Oct-1
MA  0.3000   0.1538   0.2955   0.4510   0.4815   0.0179   1.0000   0.0000   0.0000   0.0000   0.7679   1.0000   0.9821   0.0536   0.2593   0.0755   0.1600   0.2708   0.2667
MA  0.2667   0.2051   0.3182   0.2353   0.0185   0.0179   0.0000   0.0000   0.0000   0.9464   0.0000   0.0000   0.0000   0.0000   0.1296   0.2075   0.3800   0.2292   0.2000
MA  0.1333   0.2821   0.2727   0.1373   0.1852   0.0000   0.0000   0.0000   1.0000   0.0179   0.0000   0.0000   0.0179   0.0179   0.1667   0.1132   0.2800   0.2917   0.3111
MA  0.3000   0.3590   0.1136   0.1765   0.3148   0.9643   0.0000   1.0000   0.0000   0.0357   0.2321   0.0000   0.0000   0.9286   0.4444   0.6038   0.1800   0.2083   0.2222
MN  M00930   V$OCT1_Q5_01   Oct-1
MN  M00795   V$OCT_Q6   Octamer
MN  M00342   V$OCT1_B   Oct-1
MN  M00248   V$OCT1_07   Oct-1
MA  0.2316   0.2200   0.0594   1.0000   0.0000   0.0000   0.0000   0.2400   1.0000   1.0000   0.0000   0.0000
MA  0.0632   0.2800   0.0594   0.0000   0.0000   0.0000   0.3939   0.0000   0.0000   0.0000   0.0000   0.0000
MA  0.1158   0.2800   0.0000   0.0000   0.0000   0.9500   0.3232   0.0000   0.0000   0.0000   0.0000   0.0000
MA  0.5895   0.2200   0.8812   0.0000   1.0000   0.0500   0.2828   0.7600   0.0000   0.0000   1.0000   1.0000
MN  M00210   V$OCT_C   OCT-x
MA  0.2124   0.0846   0.1762   0.8622   0.0000   0.0000   0.1496   0.0000   0.0000   0.9085   0.0000   0.6568   0.1319
MA  0.5123   0.0000   0.4547   0.1378   0.0000   0.0000   0.0000   0.0000   1.0000   0.0000   0.0000   0.0000   0.4705
MA  0.0954   0.0816   0.2126   0.0000   0.0000   0.0000   0.0000   0.8504   0.0000   0.0915   0.0000   0.2478   0.0640
MA  0.1799   0.8338   0.1565   0.0000   1.0000   1.0000   0.8504   0.1496   0.0000   0.0000   1.0000   0.0954   0.3337
MN  M00195   V$OCT1_Q6   Oct-1
MA  0.3667   0.3333   0.4000   0.3000   0.8000   0.0333   0.1000   0.0667   0.7667   0.9667   0.9000   0.0333   0.2000   0.6333   0.0667
MA  0.2000   0.1000   0.2000   0.2333   0.0333   0.0333   0.0333   0.7333   0.0667   0.0000   0.0000   0.0333   0.4000   0.2333   0.3667
MA  0.3667   0.2667   0.3000   0.1000   0.1000   0.0333   0.8333   0.0333   0.1000   0.0333   0.0333   0.2333   0.1333   0.1000   0.3667
MA  0.0667   0.3000   0.1000   0.3667   0.0667   0.9000   0.0333   0.1667   0.0667   0.0000   0.0667   0.7000   0.2667   0.0333   0.2000
MN  M00162   V$OCT1_06   Oct-1
MA  0.1667   0.5000   0.3333   0.6667   0.5000   0.0000   0.0000   0.5000   0.1667   1.0000   0.0000   0.3333   0.0000   0.3333
MA  0.6667   0.0000   0.1667   0.1667   0.1667   0.0000   0.0000   0.0000   0.5000   0.0000   0.0000   0.0000   0.5000   0.1667
MA  0.1667   0.1667   0.1667   0.0000   0.0000   0.0000   0.5000   0.1667   0.3333   0.0000   0.0000   0.5000   0.0000   0.1667
MA  0.0000   0.3333   0.3333   0.1667   0.3333   1.0000   0.5000   0.3333   0.0000   0.0000   1.0000   0.1667   0.5000   0.3333
MN  M00161   V$OCT1_05   Oct-1
MA  0.4286   0.0000   0.4286   0.8571   0.0000   0.0000   0.2857   0.0000   0.0000   1.0000   0.0000   0.7143   0.1429   0.0000
MA  0.4286   0.0000   0.2857   0.1429   0.0000   0.0000   0.0000   0.1429   1.0000   0.0000   0.0000   0.0000   0.2857   0.2857
MA  0.1429   0.4286   0.2857   0.0000   0.0000   0.0000   0.0000   0.7143   0.0000   0.0000   0.0000   0.1429   0.0000   0.1429
MA  0.0000   0.5714   0.0000   0.0000   1.0000   1.0000   0.7143   0.1429   0.0000   0.0000   1.0000   0.1429   0.5714   0.5714
MN  M00138   V$OCT1_04   Oct-1
MA  0.3000   0.2857   0.4800   0.1935   0.3636   0.3750   0.2857   0.2609   0.8723   0.0000   0.0638   0.1277   0.7660   0.6383   0.9362   0.2326   0.2619   0.3421   0.4444   0.4194   0.3333   0.1538   0.5455
MA  0.1000   0.2857   0.0400   0.1935   0.0606   0.1750   0.1429   0.1522   0.0638   0.0851   0.0213   0.5745   0.0638   0.0000   0.0213   0.0233   0.1667   0.2368   0.1389   0.0968   0.2963   0.2692   0.0455
MA  0.3000   0.0952   0.2400   0.1935   0.3636   0.1750   0.1905   0.0870   0.0426   0.0851   0.7234   0.0851   0.0000   0.0851   0.0426   0.0698   0.1429   0.1053   0.1389   0.1290   0.1481   0.4231   0.1364
MA  0.3000   0.3333   0.2400   0.4194   0.2121   0.2750   0.3810   0.5000   0.0213   0.8298   0.1915   0.2128   0.1702   0.2766   0.0000   0.6744   0.4286   0.3158   0.2778   0.3548   0.2222   0.1538   0.2727
MN  M00137   V$OCT1_03   Oct-1
MA  0.1842   0.1951   0.1818   0.3529   0.0196   0.9804   0.9804   0.1569   0.1800   0.6458   0.1622   0.3056   0.3143
MA  0.2895   0.1707   0.3636   0.1373   0.1569   0.0000   0.0000   0.0980   0.2600   0.0417   0.2162   0.1111   0.1429
MA  0.2632   0.2927   0.2500   0.4314   0.0000   0.0000   0.0000   0.0588   0.3600   0.1667   0.3514   0.3611   0.1714
MA  0.2632   0.3415   0.2045   0.0784   0.8235   0.0196   0.0196   0.6863   0.2000   0.1458   0.2703   0.2222   0.3714
MN  M00136   V$OCT1_02   Oct-1
MA  0.4375   0.2778   0.0732   0.7500   0.8182   0.0455   1.0000   0.0000   0.0000   0.0000   0.7500   0.2927   0.2750   0.2500   0.3750
MA  0.1875   0.1389   0.1220   0.1136   0.0455   0.0227   0.0000   0.0227   0.0227   0.9773   0.0682   0.2439   0.1750   0.2750   0.1750
MA  0.2500   0.2222   0.6585   0.0909   0.0455   0.0000   0.0000   0.0000   0.5227   0.0000   0.1136   0.1463   0.2750   0.1500   0.1500
MA  0.1250   0.3611   0.1463   0.0455   0.0909   0.9318   0.0000   0.9773   0.4545   0.0227   0.0682   0.3171   0.2750   0.3250   0.3000
XX
NA  T00644   POU2F1a   alpha-H1   IgNF-A   NF-A   NF-A1   NF-III   OBP100   Oct-1   oct-B1A   oct-B1B   octamer-binding factor   OTF-1   TRF
SP  mouse, Mus musculus
MN  M00135   V$OCT1_01   Oct-1
MA  0.3000   0.1538   0.2955   0.4510   0.4815   0.0179   1.0000   0.0000   0.0000   0.0000   0.7679   1.0000   0.9821   0.0536   0.2593   0.0755   0.1600   0.2708   0.2667
MA  0.2667   0.2051   0.3182   0.2353   0.0185   0.0179   0.0000   0.0000   0.0000   0.9464   0.0000   0.0000   0.0000   0.0000   0.1296   0.2075   0.3800   0.2292   0.2000
MA  0.1333   0.2821   0.2727   0.1373   0.1852   0.0000   0.0000   0.0000   1.0000   0.0179   0.0000   0.0000   0.0179   0.0179   0.1667   0.1132   0.2800   0.2917   0.3111
MA  0.3000   0.3590   0.1136   0.1765   0.3148   0.9643   0.0000   1.0000   0.0000   0.0357   0.2321   0.0000   0.0000   0.9286   0.4444   0.6038   0.1800   0.2083   0.2222
MN  M00930   V$OCT1_Q5_01   Oct-1
MN  M00795   V$OCT_Q6   Octamer
MN  M00342   V$OCT1_B   Oct-1
MN  M00248   V$OCT1_07   Oct-1
MA  0.2316   0.2200   0.0594   1.0000   0.0000   0.0000   0.0000   0.2400   1.0000   1.0000   0.0000   0.0000
MA  0.0632   0.2800   0.0594   0.0000   0.0000   0.0000   0.3939   0.0000   0.0000   0.0000   0.0000   0.0000
MA  0.1158   0.2800   0.0000   0.0000   0.0000   0.9500   0.3232   0.0000   0.0000   0.0000   0.0000   0.0000
MA  0.5895   0.2200   0.8812   0.0000   1.0000   0.0500   0.2828   0.7600   0.0000   0.0000   1.0000   1.0000
MN  M00210   V$OCT_C   OCT-x
MA  0.2124   0.0846   0.1762   0.8622   0.0000   0.0000   0.1496   0.0000   0.0000   0.9085   0.0000   0.6568   0.1319
MA  0.5123   0.0000   0.4547   0.1378   0.0000   0.0000   0.0000   0.0000   1.0000   0.0000   0.0000   0.0000   0.4705
MA  0.0954   0.0816   0.2126   0.0000   0.0000   0.0000   0.0000   0.8504   0.0000   0.0915   0.0000   0.2478   0.0640
MA  0.1799   0.8338   0.1565   0.0000   1.0000   1.0000   0.8504   0.1496   0.0000   0.0000   1.0000   0.0954   0.3337
MN  M00195   V$OCT1_Q6   Oct-1
MA  0.3667   0.3333   0.4000   0.3000   0.8000   0.0333   0.1000   0.0667   0.7667   0.9667   0.9000   0.0333   0.2000   0.6333   0.0667
MA  0.2000   0.1000   0.2000   0.2333   0.0333   0.0333   0.0333   0.7333   0.0667   0.0000   0.0000   0.0333   0.4000   0.2333   0.3667
MA  0.3667   0.2667   0.3000   0.1000   0.1000   0.0333   0.8333   0.0333   0.1000   0.0333   0.0333   0.2333   0.1333   0.1000   0.3667
MA  0.0667   0.3000   0.1000   0.3667   0.0667   0.9000   0.0333   0.1667   0.0667   0.0000   0.0667   0.7000   0.2667   0.0333   0.2000
MN  M00162   V$OCT1_06   Oct-1
MA  0.1667   0.5000   0.3333   0.6667   0.5000   0.0000   0.0000   0.5000   0.1667   1.0000   0.0000   0.3333   0.0000   0.3333
MA  0.6667   0.0000   0.1667   0.1667   0.1667   0.0000   0.0000   0.0000   0.5000   0.0000   0.0000   0.0000   0.5000   0.1667
MA  0.1667   0.1667   0.1667   0.0000   0.0000   0.0000   0.5000   0.1667   0.3333   0.0000   0.0000   0.5000   0.0000   0.1667
MA  0.0000   0.3333   0.3333   0.1667   0.3333   1.0000   0.5000   0.3333   0.0000   0.0000   1.0000   0.1667   0.5000   0.3333
MN  M00161   V$OCT1_05   Oct-1
MA  0.4286   0.0000   0.4286   0.8571   0.0000   0.0000   0.2857   0.0000   0.0000   1.0000   0.0000   0.7143   0.1429   0.0000
MA  0.4286   0.0000   0.2857   0.1429   0.0000   0.0000   0.0000   0.1429   1.0000   0.0000   0.0000   0.0000   0.2857   0.2857
MA  0.1429   0.4286   0.2857   0.0000   0.0000   0.0000   0.0000   0.7143   0.0000   0.0000   0.0000   0.1429   0.0000   0.1429
MA  0.0000   0.5714   0.0000   0.0000   1.0000   1.0000   0.7143   0.1429   0.0000   0.0000   1.0000   0.1429   0.5714   0.5714
MN  M00138   V$OCT1_04   Oct-1
MA  0.3000   0.2857   0.4800   0.1935   0.3636   0.3750   0.2857   0.2609   0.8723   0.0000   0.0638   0.1277   0.7660   0.6383   0.9362   0.2326   0.2619   0.3421   0.4444   0.4194   0.3333   0.1538   0.5455
MA  0.1000   0.2857   0.0400   0.1935   0.0606   0.1750   0.1429   0.1522   0.0638   0.0851   0.0213   0.5745   0.0638   0.0000   0.0213   0.0233   0.1667   0.2368   0.1389   0.0968   0.2963   0.2692   0.0455
MA  0.3000   0.0952   0.2400   0.1935   0.3636   0.1750   0.1905   0.0870   0.0426   0.0851   0.7234   0.0851   0.0000   0.0851   0.0426   0.0698   0.1429   0.1053   0.1389   0.1290   0.1481   0.4231   0.1364
MA  0.3000   0.3333   0.2400   0.4194   0.2121   0.2750   0.3810   0.5000   0.0213   0.8298   0.1915   0.2128   0.1702   0.2766   0.0000   0.6744   0.4286   0.3158   0.2778   0.3548   0.2222   0.1538   0.2727
MN  M00137   V$OCT1_03   Oct-1
MA  0.1842   0.1951   0.1818   0.3529   0.0196   0.9804   0.9804   0.1569   0.1800   0.6458   0.1622   0.3056   0.3143
MA  0.2895   0.1707   0.3636   0.1373   0.1569   0.0000   0.0000   0.0980   0.2600   0.0417   0.2162   0.1111   0.1429
MA  0.2632   0.2927   0.2500   0.4314   0.0000   0.0000   0.0000   0.0588   0.3600   0.1667   0.3514   0.3611   0.1714
MA  0.2632   0.3415   0.2045   0.0784   0.8235   0.0196   0.0196   0.6863   0.2000   0.1458   0.2703   0.2222   0.3714
MN  M00136   V$OCT1_02   Oct-1
MA  0.4375   0.2778   0.0732   0.7500   0.8182   0.0455   1.0000   0.0000   0.0000   0.0000   0.7500   0.2927   0.2750   0.2500   0.3750
MA  0.1875   0.1389   0.1220   0.1136   0.0455   0.0227   0.0000   0.0227   0.0227   0.9773   0.0682   0.2439   0.1750   0.2750   0.1750
MA  0.2500   0.2222   0.6585   0.0909   0.0455   0.0000   0.0000   0.0000   0.5227   0.0000   0.1136   0.1463   0.2750   0.1500   0.1500
MA  0.1250   0.3611   0.1463   0.0455   0.0909   0.9318   0.0000   0.9773   0.4545   0.0227   0.0682   0.3171   0.2750   0.3250   0.3000
XX
NA  T00019   AhR   Ah receptor   aryl hydrocarbon receptor   dioxin receptor   XRE-binding factor
SP  rat, Rattus norvegicus
MN  M00139   V$AHR_01   AhR
MA  0.0000   0.0000   0.0000   0.0000   0.2222   0.4444   0.3333   0.0000   0.0000   0.3333   0.0000   0.0000   0.0000   0.0000   0.0000   0.6667   0.1111   0.6667
MA  0.6667   0.6667   0.5556   0.7778   0.3333   0.0000   0.1111   0.5556   0.0000   0.2222   0.0000   1.0000   0.0000   0.0000   0.0000   0.1111   0.3333   0.0000
MA  0.2222   0.0000   0.1111   0.2222   0.3333   0.5556   0.4444   0.4444   0.0000   0.1111   1.0000   0.0000   1.0000   0.0000   1.0000   0.1111   0.5556   0.0000
MA  0.1111   0.3333   0.3333   0.0000   0.1111   0.0000   0.1111   0.0000   1.0000   0.3333   0.0000   0.0000   0.0000   1.0000   0.0000   0.1111   0.0000   0.3333
MN  M00976   V$AHRHIF_Q6   AhR, Arnt, HIF-1
MN  M00778   V$AHR_Q5   AhR
MN  M00237   V$AHRARNT_02   AhR:Arnt
MA  0.1600   0.3200   0.0800   0.1200   0.7200   0.0000   0.0000   0.0000   0.0000   0.0000   0.0000   0.0000   0.4800   0.0800   0.4800   0.4000   0.0000   0.0000   0.0000
MA  0.0400   0.0800   0.2400   0.1200   0.0000   0.0000   0.5200   0.0000   1.0000   0.0000   0.0000   0.0000   0.3600   0.5600   0.0000   0.0400   0.4000   0.7200   1.0000
MA  0.7600   0.4800   0.5600   0.4400   0.2400   0.1600   0.0000   1.0000   0.0000   1.0000   0.0000   1.0000   0.0000   0.2800   0.0800   0.3200   0.4000   0.1600   0.0000
MA  0.0400   0.1200   0.1200   0.3200   0.0400   0.8400   0.4800   0.0000   0.0000   0.0000   1.0000   0.0000   0.1600   0.0800   0.4400   0.2400   0.2000   0.1200   0.0000
MN  M00235   V$AHRARNT_01   AhR:Arnt
MA  0.1700   0.3300   0.3200   0.1400   0.2727   0.2300   0.0891   0.0891   0.0000   0.0000   0.0000   0.0000   0.0000   0.2200   0.3300   0.2000
MA  0.0000   0.0600   0.1600   0.0900   0.1414   0.0900   0.0495   0.3465   0.0000   0.9600   0.0000   0.0000   0.0000   0.6100   0.5000   0.4000
MA  0.3300   0.2800   0.2600   0.4800   0.4040   0.3600   0.2277   0.0891   0.9600   0.0000   1.0000   0.0000   1.0000   0.0000   0.0000   0.4000
MA  0.5000   0.3300   0.2600   0.2900   0.1818   0.3200   0.6337   0.4752   0.0400   0.0400   0.0000   1.0000   0.0000   0.1700   0.1700   0.0000
XX
NA  T09051   AhR   Ah receptor   aryl hydrocarbon receptor   dioxin receptor   XRE-binding factor
SP  mouse, Mus musculus
MN  M00139   V$AHR_01   AhR
MA  0.0000   0.0000   0.0000   0.0000   0.2222   0.4444   0.3333   0.0000   0.0000   0.3333   0.0000   0.0000   0.0000   0.0000   0.0000   0.6667   0.1111   0.6667
MA  0.6667   0.6667   0.5556   0.7778   0.3333   0.0000   0.1111   0.5556   0.0000   0.2222   0.0000   1.0000   0.0000   0.0000   0.0000   0.1111   0.3333   0.0000
MA  0.2222   0.0000   0.1111   0.2222   0.3333   0.5556   0.4444   0.4444   0.0000   0.1111   1.0000   0.0000   1.0000   0.0000   1.0000   0.1111   0.5556   0.0000
MA  0.1111   0.3333   0.3333   0.0000   0.1111   0.0000   0.1111   0.0000   1.0000   0.3333   0.0000   0.0000   0.0000   1.0000   0.0000   0.1111   0.0000   0.3333
MN  M00976   V$AHRHIF_Q6   AhR, Arnt, HIF-1
MN  M00778   V$AHR_Q5   AhR
MN  M00237   V$AHRARNT_02   AhR:Arnt
MA  0.1600   0.3200   0.0800   0.1200   0.7200   0.0000   0.0000   0.0000   0.0000   0.0000   0.0000   0.0000   0.4800   0.0800   0.4800   0.4000   0.0000   0.0000   0.0000
MA  0.0400   0.0800   0.2400   0.1200   0.0000   0.0000   0.5200   0.0000   1.0000   0.0000   0.0000   0.0000   0.3600   0.5600   0.0000   0.0400   0.4000   0.7200   1.0000
MA  0.7600   0.4800   0.5600   0.4400   0.2400   0.1600   0.0000   1.0000   0.0000   1.0000   0.0000   1.0000   0.0000   0.2800   0.0800   0.3200   0.4000   0.1600   0.0000
MA  0.0400   0.1200   0.1200   0.3200   0.0400   0.8400   0.4800   0.0000   0.0000   0.0000   1.0000   0.0000   0.1600   0.0800   0.4400   0.2400   0.2000   0.1200   0.0000
MN  M00235   V$AHRARNT_01   AhR:Arnt
MA  0.1700   0.3300   0.3200   0.1400   0.2727   0.2300   0.0891   0.0891   0.0000   0.0000   0.0000   0.0000   0.0000   0.2200   0.3300   0.2000
MA  0.0000   0.0600   0.1600   0.0900   0.1414   0.0900   0.0495   0.3465   0.0000   0.9600   0.0000   0.0000   0.0000   0.6100   0.5000   0.4000
MA  0.3300   0.2800   0.2600   0.4800   0.4040   0.3600   0.2277   0.0891   0.9600   0.0000   1.0000   0.0000   1.0000   0.0000   0.0000   0.4000
MA  0.5000   0.3300   0.2600   0.2900   0.1818   0.3200   0.6337   0.4752   0.0400   0.0400   0.0000   1.0000   0.0000   0.1700   0.1700   0.0000
XX
NA  T00063   Bcd   Bicoid   PRD-4
SP  fruit fly, Drosophila melanogaster
MN  MF0085   bcd   (FlyRegIII)
MA  0.2083   0.2083   0.2500   0.0833   0.0417   1.0000   1.0000   0.0833   0.0417   0.0417   0.2083   0.2500   0.2083
MA  0.4583   0.4167   0.3333   0.5417   0.0833   0.0000   0.0000   0.0000   0.8333   0.8333   0.5000   0.4583   0.2917
MA  0.2917   0.2917   0.2917   0.2083   0.0000   0.0000   0.0000   0.1250   0.0417   0.0417   0.1250   0.1667   0.2500
MA  0.0417   0.0833   0.1250   0.1667   0.8750   0.0000   0.0000   0.7917   0.0833   0.0833   0.1667   0.1250   0.2500
MN  MF0084   bcd   (FlyRegIII)
MA  0.1471   0.1765   0.1765   0.9706   1.0000   0.0000   0.0000   0.0294   0.1176
MA  0.3529   0.3529   0.0000   0.0000   0.0000   0.0588   1.0000   0.7941   0.3529
MA  0.3235   0.1471   0.0000   0.0294   0.0000   0.0882   0.0000   0.0588   0.3235
MA  0.1765   0.3235   0.8235   0.0000   0.0000   0.8529   0.0000   0.1176   0.2059
MN  MF0055   bcd   (FlyRegII)
MA  0.2080   0.2080   0.2500   0.0830   0.0420   1.0000   1.0000   0.0830   0.0420   0.0420   0.2080
MA  0.4580   0.4170   0.3330   0.5420   0.0830   0.0000   0.0000   0.0000   0.8330   0.8330   0.2920
MA  0.2920   0.2920   0.2920   0.2080   0.0000   0.0000   0.0000   0.1250   0.0420   0.0420   0.2500
MA  0.0420   0.0830   0.1250   0.1670   0.8750   0.0000   0.0000   0.7920   0.0830   0.0830   0.2500
MN  MF0008   bcd   (FlyRegI)
MA  0.1875   0.1667   0.9375   0.9792   0.0208   0.0208   0.0417   0.1042
MA  0.3750   0.0625   0.0208   0.0000   0.0000   0.9167   0.5417   0.2500
MA  0.0625   0.0208   0.0208   0.0208   0.3333   0.0000   0.0625   0.3750
MA  0.3750   0.7500   0.0208   0.0000   0.6458   0.0625   0.3542   0.2708
MN  M00140   I$BCD_01   Bcd
MA  0.0000   0.1667   0.0000   1.0000   0.0000   0.0000   1.0000   0.5000
MA  0.3333   0.0833   0.0000   0.0000   0.0000   0.0000   0.0000   0.0833
MA  0.5833   0.6667   1.0000   0.0000   0.0000   0.0000   0.0000   0.1667
MA  0.0833   0.0833   0.0000   0.0000   1.0000   1.0000   0.0000   0.2500
XX
NA  T00627   NIT2
SP  Neurospora crassa
MN  M00142   F$NIT2_01   NIT2
MA  0.0000   1.0000   0.0000   0.0000   0.2500   0.4375
MA  0.0000   0.0000   0.0000   1.0000   0.0000   0.3750
MA  0.0000   0.0000   0.0000   0.0000   0.1875   0.0000
MA  1.0000   0.0000   1.0000   0.0000   0.5625   0.1875
XX
NA  T09182   Pax-5   B-cell specific activator protein   BSAP   BSAP/PAX-5, B-cell Specific Activating Protein   mPax-5   mPax5   PAX5
SP  mouse, Mus musculus
MN  M00143   V$PAX5_01   Pax-5
MA  0.0000   0.1429   0.1429   0.4286   0.2857   0.4286   0.1429   0.0000   0.0000   1.0000   0.2857   0.0000   0.0000   0.4286   0.2857   0.0000   0.2857   0.4286   0.1429   0.5714   0.1429   0.2857   0.1429   0.2857   0.1429   0.2857   0.1429   0.0000
MA  0.2857   0.7143   0.2857   0.1429   0.1429   0.0000   0.4286   0.1429   1.0000   0.0000   0.2857   0.2857   0.1429   0.1429   0.0000   0.0000   0.4286   0.0000   0.0000   0.1429   0.1429   0.7143   0.4286   0.0000   0.5714   0.4286   0.4286   0.4286
MA  0.2857   0.0000   0.4286   0.1429   0.4286   0.5714   0.2857   0.5714   0.0000   0.0000   0.2857   0.2857   0.8571   0.1429   0.1429   1.0000   0.1429   0.5714   0.2857   0.2857   0.7143   0.0000   0.4286   0.5714   0.2857   0.0000   0.2857   0.2857
MA  0.4286   0.1429   0.1429   0.2857   0.1429   0.0000   0.1429   0.2857   0.0000   0.0000   0.1429   0.4286   0.0000   0.2857   0.5714   0.0000   0.1429   0.0000   0.5714   0.0000   0.0000   0.0000   0.0000   0.1429   0.0000   0.2857   0.1429   0.2857
MN  M00808   V$PAX_Q6   Pax
MN  M00144   V$PAX5_02   Pax-5
MA  0.4000   0.6000   0.4000   0.2000   0.4000   0.2000   0.6000   0.2000   0.4000   0.0000   0.0000   0.0000   0.2000   0.6000   0.8000   0.0000   0.0000   0.0000   0.0000   0.4000   0.8000   0.0000   0.2000   0.6000   0.0000   0.4000   0.2000   0.4000
MA  0.2000   0.0000   0.4000   0.4000   0.0000   0.0000   0.0000   0.2000   0.0000   0.4000   0.6000   0.2000   0.2000   0.0000   0.0000   0.0000   1.0000   0.0000   0.0000   0.0000   0.0000   1.0000   0.4000   0.0000   0.4000   0.2000   0.4000   0.4000
MA  0.4000   0.4000   0.0000   0.4000   0.2000   0.8000   0.2000   0.2000   0.2000   0.2000   0.2000   0.0000   0.4000   0.4000   0.2000   1.0000   0.0000   1.0000   0.4000   0.6000   0.0000   0.0000   0.4000   0.4000   0.0000   0.2000   0.4000   0.0000
MA  0.0000   0.0000   0.2000   0.0000   0.4000   0.0000   0.2000   0.4000   0.4000   0.4000   0.2000   0.8000   0.2000   0.0000   0.0000   0.0000   0.0000   0.0000   0.6000   0.0000   0.2000   0.0000   0.0000   0.0000   0.6000   0.2000   0.0000   0.2000
XX
NA  T09204   Pax-5   B-cell specific activator protein   BSAP   BSAP/PAX-5, B-cell Specific Activating Protein   hPax-5   hPax5   PAX5
SP  human, Homo sapiens
MN  M00143   V$PAX5_01   Pax-5
MA  0.0000   0.1429   0.1429   0.4286   0.2857   0.4286   0.1429   0.0000   0.0000   1.0000   0.2857   0.0000   0.0000   0.4286   0.2857   0.0000   0.2857   0.4286   0.1429   0.5714   0.1429   0.2857   0.1429   0.2857   0.1429   0.2857   0.1429   0.0000
MA  0.2857   0.7143   0.2857   0.1429   0.1429   0.0000   0.4286   0.1429   1.0000   0.0000   0.2857   0.2857   0.1429   0.1429   0.0000   0.0000   0.4286   0.0000   0.0000   0.1429   0.1429   0.7143   0.4286   0.0000   0.5714   0.4286   0.4286   0.4286
MA  0.2857   0.0000   0.4286   0.1429   0.4286   0.5714   0.2857   0.5714   0.0000   0.0000   0.2857   0.2857   0.8571   0.1429   0.1429   1.0000   0.1429   0.5714   0.2857   0.2857   0.7143   0.0000   0.4286   0.5714   0.2857   0.0000   0.2857   0.2857
MA  0.4286   0.1429   0.1429   0.2857   0.1429   0.0000   0.1429   0.2857   0.0000   0.0000   0.1429   0.4286   0.0000   0.2857   0.5714   0.0000   0.1429   0.0000   0.5714   0.0000   0.0000   0.0000   0.0000   0.1429   0.0000   0.2857   0.1429   0.2857
MN  M00808   V$PAX_Q6   Pax
MN  M00144   V$PAX5_02   Pax-5
MA  0.4000   0.6000   0.4000   0.2000   0.4000   0.2000   0.6000   0.2000   0.4000   0.0000   0.0000   0.0000   0.2000   0.6000   0.8000   0.0000   0.0000   0.0000   0.0000   0.4000   0.8000   0.0000   0.2000   0.6000   0.0000   0.4000   0.2000   0.4000
MA  0.2000   0.0000   0.4000   0.4000   0.0000   0.0000   0.0000   0.2000   0.0000   0.4000   0.6000   0.2000   0.2000   0.0000   0.0000   0.0000   1.0000   0.0000   0.0000   0.0000   0.0000   1.0000   0.4000   0.0000   0.4000   0.2000   0.4000   0.4000
MA  0.4000   0.4000   0.0000   0.4000   0.2000   0.8000   0.2000   0.2000   0.2000   0.2000   0.2000   0.0000   0.4000   0.4000   0.2000   1.0000   0.0000   1.0000   0.4000   0.6000   0.0000   0.0000   0.4000   0.4000   0.0000   0.2000   0.4000   0.0000
MA  0.0000   0.0000   0.2000   0.0000   0.4000   0.0000   0.2000   0.4000   0.4000   0.4000   0.2000   0.8000   0.2000   0.0000   0.0000   0.0000   0.0000   0.0000   0.6000   0.0000   0.2000   0.0000   0.0000   0.0000   0.6000   0.2000   0.0000   0.2000
XX
NA  T00630   POU3F2   Brain-2   Brn-2   N-Oct-3
SP  human, Homo sapiens
MN  M00145   V$BRN2_01   Brn-2
MA  0.1667   0.1667   0.0833   0.9167   0.0833   0.1000   0.1000   0.4000   0.5000   1.0000   1.0000   0.0833   0.3333   0.5000   0.4167   0.1667
MA  0.2500   0.3333   0.7500   0.0000   0.0000   0.3000   0.5000   0.0000   0.0000   0.0000   0.0000   0.0000   0.1667   0.3333   0.0000   0.4167
MA  0.3333   0.1667   0.0833   0.0000   0.0000   0.3000   0.3000   0.4000   0.0000   0.0000   0.0000   0.0000   0.4167   0.0833   0.4167   0.0833
MA  0.2500   0.3333   0.0833   0.0833   0.9167   0.3000   0.1000   0.2000   0.5000   0.0000   0.0000   0.9167   0.0833   0.0833   0.1667   0.3333
MN  M00795   V$OCT_Q6   Octamer
MN  M00464   V$POU3F2_02   POU3F2
MA  0.1429   0.0000   1.0000   0.0000   0.0000   0.0000   0.0000   1.0000   1.0000   0.0000
MA  0.0000   0.0000   0.0000   0.0000   0.0000   0.4286   0.0000   0.0000   0.0000   0.0000
MA  0.0000   0.0000   0.0000   0.0000   1.0000   0.0000   0.0000   0.0000   0.0000   0.0000
MA  0.8571   1.0000   0.0000   1.0000   0.0000   0.5714   1.0000   0.0000   0.0000   1.0000
MN  M00463   V$POU3F2_01   POU3F2
MA  0.8235   0.0000   0.1176   0.4706   1.0000   0.0000   0.3571   0.5000   0.8824   0.0588   0.0000   0.1176   1.0000   0.0000
MA  0.1176   0.0588   0.0000   0.5294   0.0000   0.0000   0.0000   0.0000   0.0000   0.0000   0.0000   0.7059   0.0000   0.0000
MA  0.0000   0.0000   0.8824   0.0000   0.0000   0.0000   0.0000   0.0000   0.0000   0.0000   0.0000   0.0000   0.0000   0.0000
MA  0.0588   0.9412   0.0000   0.0000   0.0000   1.0000   0.6429   0.5000   0.1176   0.9412   1.0000   0.1765   0.0000   1.0000
XX
NA  T10040   POU3F2   Brain-2   Brn-2   Brn2   N-Oct-3   POU domain, class 3, transcription factor 2
SP  rat, Rattus norvegicus
MN  M00145   V$BRN2_01   Brn-2
MA  0.1667   0.1667   0.0833   0.9167   0.0833   0.1000   0.1000   0.4000   0.5000   1.0000   1.0000   0.0833   0.3333   0.5000   0.4167   0.1667
MA  0.2500   0.3333   0.7500   0.0000   0.0000   0.3000   0.5000   0.0000   0.0000   0.0000   0.0000   0.0000   0.1667   0.3333   0.0000   0.4167
MA  0.3333   0.1667   0.0833   0.0000   0.0000   0.3000   0.3000   0.4000   0.0000   0.0000   0.0000   0.0000   0.4167   0.0833   0.4167   0.0833
MA  0.2500   0.3333   0.0833   0.0833   0.9167   0.3000   0.1000   0.2000   0.5000   0.0000   0.0000   0.9167   0.0833   0.0833   0.1667   0.3333
MN  M00795   V$OCT_Q6   Octamer
MN  M00464   V$POU3F2_02   POU3F2
MA  0.1429   0.0000   1.0000   0.0000   0.0000   0.0000   0.0000   1.0000   1.0000   0.0000
MA  0.0000   0.0000   0.0000   0.0000   0.0000   0.4286   0.0000   0.0000   0.0000   0.0000
MA  0.0000   0.0000   0.0000   0.0000   1.0000   0.0000   0.0000   0.0000   0.0000   0.0000
MA  0.8571   1.0000   0.0000   1.0000   0.0000   0.5714   1.0000   0.0000   0.0000   1.0000
MN  M00463   V$POU3F2_01   POU3F2
MA  0.8235   0.0000   0.1176   0.4706   1.0000   0.0000   0.3571   0.5000   0.8824   0.0588   0.0000   0.1176   1.0000   0.0000
MA  0.1176   0.0588   0.0000   0.5294   0.0000   0.0000   0.0000   0.0000   0.0000   0.0000   0.0000   0.7059   0.0000   0.0000
MA  0.0000   0.0000   0.8824   0.0000   0.0000   0.0000   0.0000   0.0000   0.0000   0.0000   0.0000   0.0000   0.0000   0.0000
MA  0.0588   0.9412   0.0000   0.0000   0.0000   1.0000   0.6429   0.5000   0.1176   0.9412   1.0000   0.1765   0.0000   1.0000
XX
NA  T01044   HSF1   heat shock (transcription) factor 1   heat shock factor protein 1   heat shock transcription factor 1   HSF 1   HSF 3A   HSTF   HSTF 1   HSTF 3A   HTF
SP  chick, Gallus gallus
MN  M00146   V$HSF1_01   HSF1
MA  0.5333   0.0000   0.8444   0.8000   0.1556   0.2955   0.1333   0.1111   0.0000   0.1333
MA  0.0889   0.0000   0.0222   0.0222   0.3111   0.0455   0.0889   0.0889   1.0000   0.1556
MA  0.2667   1.0000   0.0444   0.0444   0.2000   0.4773   0.1333   0.1111   0.0000   0.4667
MA  0.1111   0.0000   0.0889   0.1333   0.3333   0.1818   0.6444   0.6889   0.0000   0.2444
MN  M01023   V$HSF1_Q6   HSF1
XX
NA  T05814   HSF1   heat shock (transcription) factor 1   HSF 1   HSF-1
SP  rat, Rattus norvegicus
MN  M00146   V$HSF1_01   HSF1
MA  0.5333   0.0000   0.8444   0.8000   0.1556   0.2955   0.1333   0.1111   0.0000   0.1333
MA  0.0889   0.0000   0.0222   0.0222   0.3111   0.0455   0.0889   0.0889   1.0000   0.1556
MA  0.2667   1.0000   0.0444   0.0444   0.2000   0.4773   0.1333   0.1111   0.0000   0.4667
MA  0.1111   0.0000   0.0889   0.1333   0.3333   0.1818   0.6444   0.6889   0.0000   0.2444
MN  M01023   V$HSF1_Q6   HSF1
XX
NA  T01042   HSF1-L   heat shock (transcription) factor 1   heat shock factor 1   heat shock transcription factor 1   hHSF1   HSF 1   HSF1   HSTF   HSTF 1   HSTF1   HTF
SP  human, Homo sapiens
MN  M00146   V$HSF1_01   HSF1
MA  0.5333   0.0000   0.8444   0.8000   0.1556   0.2955   0.1333   0.1111   0.0000   0.1333
MA  0.0889   0.0000   0.0222   0.0222   0.3111   0.0455   0.0889   0.0889   1.0000   0.1556
MA  0.2667   1.0000   0.0444   0.0444   0.2000   0.4773   0.1333   0.1111   0.0000   0.4667
MA  0.1111   0.0000   0.0889   0.1333   0.3333   0.1818   0.6444   0.6889   0.0000   0.2444
MN  M01023   V$HSF1_Q6   HSF1
XX
NA  T02104   HSF1-S   heat shock (transcription) factor 1   heat shock transcription factor 1   HSF1   HSTF   HTF
SP  human, Homo sapiens
MN  M00146   V$HSF1_01   HSF1
MA  0.5333   0.0000   0.8444   0.8000   0.1556   0.2955   0.1333   0.1111   0.0000   0.1333
MA  0.0889   0.0000   0.0222   0.0222   0.3111   0.0455   0.0889   0.0889   1.0000   0.1556
MA  0.2667   1.0000   0.0444   0.0444   0.2000   0.4773   0.1333   0.1111   0.0000   0.4667
MA  0.1111   0.0000   0.0889   0.1333   0.3333   0.1818   0.6444   0.6889   0.0000   0.2444
MN  M01023   V$HSF1_Q6   HSF1
XX
NA  T05813   HSF1long   heat shock (transcription) factor 1   HSF 1   HSF-1
SP  mouse, Mus musculus
MN  M00146   V$HSF1_01   HSF1
MA  0.5333   0.0000   0.8444   0.8000   0.1556   0.2955   0.1333   0.1111   0.0000   0.1333
MA  0.0889   0.0000   0.0222   0.0222   0.3111   0.0455   0.0889   0.0889   1.0000   0.1556
MA  0.2667   1.0000   0.0444   0.0444   0.2000   0.4773   0.1333   0.1111   0.0000   0.4667
MA  0.1111   0.0000   0.0889   0.1333   0.3333   0.1818   0.6444   0.6889   0.0000   0.2444
MN  M01023   V$HSF1_Q6   HSF1
XX
NA  T01525   HSF1short   heat shock (transcription) factor 1   heat shock factor protein 1   heat shock transcription factor 1   HSF 1   HSF-1   HSTF 1   mHSF1
SP  mouse, Mus musculus
MN  M00146   V$HSF1_01   HSF1
MA  0.5333   0.0000   0.8444   0.8000   0.1556   0.2955   0.1333   0.1111   0.0000   0.1333
MA  0.0889   0.0000   0.0222   0.0222   0.3111   0.0455   0.0889   0.0889   1.0000   0.1556
MA  0.2667   1.0000   0.0444   0.0444   0.2000   0.4773   0.1333   0.1111   0.0000   0.4667
MA  0.1111   0.0000   0.0889   0.1333   0.3333   0.1818   0.6444   0.6889   0.0000   0.2444
MN  M01023   V$HSF1_Q6   HSF1
XX
NA  T01045   HSF2   heat shock (transcription) factor 2   HSF-2
SP  chick, Gallus gallus
MN  M00147   V$HSF2_01   HSF2
MA  0.3462   0.0000   0.8889   0.7407   0.1481   0.2963   0.2963   0.1538   0.0000   0.0741
MA  0.2308   0.0000   0.0370   0.0370   0.2222   0.2593   0.0741   0.0000   1.0000   0.1481
MA  0.3077   1.0000   0.0741   0.0741   0.2593   0.2963   0.0741   0.0769   0.0000   0.4444
MA  0.1154   0.0000   0.0000   0.1481   0.3704   0.1481   0.5556   0.7692   0.0000   0.3333
XX
NA  T08289   HSF2   heat shock factor 2   heat shock transcription factor 2   HSF-2   mHSF2
SP  mouse, Mus musculus
MN  M00147   V$HSF2_01   HSF2
MA  0.3462   0.0000   0.8889   0.7407   0.1481   0.2963   0.2963   0.1538   0.0000   0.0741
MA  0.2308   0.0000   0.0370   0.0370   0.2222   0.2593   0.0741   0.0000   1.0000   0.1481
MA  0.3077   1.0000   0.0741   0.0741   0.2593   0.2963   0.0741   0.0769   0.0000   0.4444
MA  0.1154   0.0000   0.0000   0.1481   0.3704   0.1481   0.5556   0.7692   0.0000   0.3333
XX
NA  T09196   HSF2A   heat shock (transcription) factor 2   HSF-2
SP  human, Homo sapiens
MN  M00147   V$HSF2_01   HSF2
MA  0.3462   0.0000   0.8889   0.7407   0.1481   0.2963   0.2963   0.1538   0.0000   0.0741
MA  0.2308   0.0000   0.0370   0.0370   0.2222   0.2593   0.0741   0.0000   1.0000   0.1481
MA  0.3077   1.0000   0.0741   0.0741   0.2593   0.2963   0.0741   0.0769   0.0000   0.4444
MA  0.1154   0.0000   0.0000   0.1481   0.3704   0.1481   0.5556   0.7692   0.0000   0.3333
XX
NA  T09097   SRY   sex-determining region Y gene product   TDF   testis-determining factor
SP  human, Homo sapiens
MN  M00148   V$SRY_01   SRY
MA  0.8261   0.9565   0.6957   0.0000   0.6087   0.5652   0.5217
MA  0.0000   0.0000   0.0000   0.7391   0.0000   0.2174   0.3478
MA  0.0000   0.0000   0.0435   0.2609   0.0435   0.0870   0.0870
MA  0.1739   0.0435   0.2609   0.0000   0.3478   0.1304   0.0435
MN  M01014   V$SOX_Q6   SOX
MN  M00160   V$SRY_02   SRY
MA  0.2069   0.3448   0.5172   0.7241   0.8621   0.0000   0.9655   0.9310   0.3448   0.5517   0.2414   0.3793
MA  0.2069   0.1379   0.0345   0.0690   0.0000   1.0000   0.0000   0.0000   0.0000   0.1034   0.2069   0.0690
MA  0.3448   0.1034   0.0690   0.0345   0.0000   0.0000   0.0000   0.0000   0.0345   0.1724   0.4483   0.3448
MA  0.2414   0.4138   0.3793   0.1724   0.1379   0.0000   0.0345   0.0690   0.6207   0.1724   0.1034   0.2069
XX
NA  T10666   SRY   sex determining region of Chr Y   TDF   TDY   testis-determining factor
SP  mouse, Mus musculus
MN  M00148   V$SRY_01   SRY
MA  0.8261   0.9565   0.6957   0.0000   0.6087   0.5652   0.5217
MA  0.0000   0.0000   0.0000   0.7391   0.0000   0.2174   0.3478
MA  0.0000   0.0000   0.0435   0.2609   0.0435   0.0870   0.0870
MA  0.1739   0.0435   0.2609   0.0000   0.3478   0.1304   0.0435
MN  M01014   V$SOX_Q6   SOX
MN  M00160   V$SRY_02   SRY
MA  0.2069   0.3448   0.5172   0.7241   0.8621   0.0000   0.9655   0.9310   0.3448   0.5517   0.2414   0.3793
MA  0.2069   0.1379   0.0345   0.0690   0.0000   1.0000   0.0000   0.0000   0.0000   0.1034   0.2069   0.0690
MA  0.3448   0.1034   0.0690   0.0345   0.0000   0.0000   0.0000   0.0000   0.0345   0.1724   0.4483   0.3448
MA  0.2414   0.4138   0.3793   0.1724   0.1379   0.0000   0.0345   0.0690   0.6207   0.1724   0.1034   0.2069
XX
NA  T01526   Brachyury   brachyury   cou   Low   lr   me75   T   T protein   T1   TL2   Tl3
SP  mouse, Mus musculus
MN  MA0009   T   T-BOX   (Jaspar)
MA  0.0500   0.0250   1.0000   0.0000   0.0000   0.0000   0.0000   0.0000   0.0250   1.0000   0.7750
MA  0.7000   0.0250   0.0000   0.0000   0.0000   0.0000   0.0000   0.0500   0.1750   0.0000   0.1250
MA  0.2000   0.0000   0.0000   1.0000   1.0000   0.0000   1.0000   0.0000   0.7000   0.0000   0.0000
MA  0.0500   0.9500   0.0000   0.0000   0.0000   1.0000   0.0000   0.9500   0.1000   0.0000   0.1000
MN  M00150   V$BRACH_01   Brachyury
MA  0.3750   0.1250   0.3750   0.1250   0.0250   0.0500   0.7500   0.0000   0.9500   0.0500   0.0500   0.0250   1.0000   0.0000   0.0000   0.0000   0.0000   0.0000   0.0250   1.0000   0.7750   0.8000   0.1250   0.0250
MA  0.4250   0.0750   0.3500   0.3000   0.0500   0.4750   0.0000   1.0000   0.0000   0.8500   0.7000   0.0250   0.0000   0.0000   0.0000   0.0000   0.0000   0.0500   0.1750   0.0000   0.1250   0.0000   0.1250   0.1250
MA  0.0750   0.3750   0.0000   0.4000   0.0000   0.4750   0.1750   0.0000   0.0500   0.0500   0.2000   0.0000   0.0000   1.0000   1.0000   0.0000   1.0000   0.0000   0.7000   0.0000   0.0000   0.0750   0.0250   0.2000
MA  0.1250   0.4250   0.2750   0.1750   0.9250   0.0000   0.0750   0.0000   0.0000   0.0500   0.0500   0.9500   0.0000   0.0000   0.0000   1.0000   0.0000   0.9500   0.1000   0.0000   0.1000   0.1250   0.7250   0.6500
XX
NA  T09071   AG   Agamous   AT4G18960
SP  thale cress, Arabidopsis thaliana
MN  M00151   P$AG_01   AG
MA  0.3182   0.1364   0.1515   0.4394   0.0000   0.0000   0.4697   0.7121   0.7879   0.3788   0.2576   0.2879   0.1061   0.0303   0.3333   0.6818   0.6061   0.2273
MA  0.3030   0.0455   0.0000   0.1212   1.0000   0.9848   0.0455   0.0303   0.0000   0.0000   0.2273   0.1212   0.0000   0.0000   0.2576   0.0606   0.0909   0.1515
MA  0.0909   0.0455   0.0152   0.1212   0.0000   0.0000   0.0909   0.0000   0.0152   0.0152   0.1667   0.3030   0.8636   0.8182   0.0758   0.0758   0.1364   0.2424
MA  0.2879   0.7727   0.8333   0.3182   0.0000   0.0152   0.3939   0.2576   0.1970   0.6061   0.3485   0.2879   0.0303   0.1515   0.3333   0.1818   0.1667   0.3788
MN  M01133   P$AG_Q2   AG
MN  M01063   P$AG_03   AG
MN  M00950   P$AG_02   AG
XX
NA  T00761   SRF   Serum Responsive Factor
SP  chick, Gallus gallus
MN  M00152   V$SRF_01   SRF
MA  0.8485   0.0303   0.0303   0.2121   0.0000   0.0000   0.6970   0.0606   1.0000   0.0000   0.9394   0.3030   0.0000   0.0000   0.3636   0.3939   0.3333   0.0303
MA  0.0303   0.0000   0.0000   0.7576   1.0000   1.0000   0.0000   0.0000   0.0000   0.0000   0.0000   0.0000   0.0000   0.0000   0.1212   0.2727   0.1818   0.1212
MA  0.0606   0.0000   0.9394   0.0000   0.0000   0.0000   0.0000   0.0000   0.0000   0.0000   0.0000   0.0000   1.0000   1.0000   0.0909   0.2424   0.2121   0.2424
MA  0.0606   0.9697   0.0303   0.0303   0.0000   0.0000   0.3030   0.9394   0.0000   1.0000   0.0606   0.6970   0.0000   0.0000   0.4242   0.0909   0.2727   0.6061
MN  M01007   V$SRF_Q5_02   SRF
MN  M00215   V$SRF_C   SRF
MA  0.2655   0.0000   0.0000   0.5556   0.2062   0.7370   0.0723   0.8398   0.2737   0.0000   0.0000   0.2473   0.1307   0.5233   0.1135
MA  0.0000   1.0000   1.0000   0.0926   0.0000   0.0000   0.0949   0.0000   0.0000   0.0000   0.0000   0.4790   0.6125   0.1960   0.1936
MA  0.4764   0.0000   0.0000   0.0000   0.0000   0.0724   0.0000   0.0000   0.0000   1.0000   1.0000   0.1656   0.1907   0.0000   0.3600
MA  0.2581   0.0000   0.0000   0.3518   0.7938   0.1907   0.8328   0.1602   0.7263   0.0000   0.0000   0.1081   0.0661   0.2807   0.3328
MN  M00186   V$SRF_Q6   SRF
MA  0.0952   0.1429   0.0000   0.0000   0.9048   0.4286   0.9048   0.0476   0.8095   0.4762   0.0000   0.0000   0.4286   0.1905
MA  0.1905   0.1905   1.0000   1.0000   0.0000   0.0476   0.0000   0.0952   0.0000   0.0952   0.0000   0.0000   0.3333   0.4286
MA  0.5238   0.3333   0.0000   0.0000   0.0000   0.0000   0.0476   0.0476   0.0476   0.0952   1.0000   0.9524   0.2381   0.2381
MA  0.1905   0.3333   0.0000   0.0000   0.0952   0.5238   0.0476   0.8095   0.1429   0.3333   0.0000   0.0476   0.0000   0.1429
XX
NA  T09343   SRF   CArG-binding factor   CBF (3) (mouse)   p67   p67SRF   serum response factor   Serum Responsive Factor
SP  human, Homo sapiens
MN  M00152   V$SRF_01   SRF
MA  0.8485   0.0303   0.0303   0.2121   0.0000   0.0000   0.6970   0.0606   1.0000   0.0000   0.9394   0.3030   0.0000   0.0000   0.3636   0.3939   0.3333   0.0303
MA  0.0303   0.0000   0.0000   0.7576   1.0000   1.0000   0.0000   0.0000   0.0000   0.0000   0.0000   0.0000   0.0000   0.0000   0.1212   0.2727   0.1818   0.1212
MA  0.0606   0.0000   0.9394   0.0000   0.0000   0.0000   0.0000   0.0000   0.0000   0.0000   0.0000   0.0000   1.0000   1.0000   0.0909   0.2424   0.2121   0.2424
MA  0.0606   0.9697   0.0303   0.0303   0.0000   0.0000   0.3030   0.9394   0.0000   1.0000   0.0606   0.6970   0.0000   0.0000   0.4242   0.0909   0.2727   0.6061
MN  M01007   V$SRF_Q5_02   SRF
MN  M00922   V$SRF_Q5_01   SRF
MN  M00810   V$SRF_Q4   SRF
MN  M00215   V$SRF_C   SRF
MA  0.2655   0.0000   0.0000   0.5556   0.2062   0.7370   0.0723   0.8398   0.2737   0.0000   0.0000   0.2473   0.1307   0.5233   0.1135
MA  0.0000   1.0000   1.0000   0.0926   0.0000   0.0000   0.0949   0.0000   0.0000   0.0000   0.0000   0.4790   0.6125   0.1960   0.1936
MA  0.4764   0.0000   0.0000   0.0000   0.0000   0.0724   0.0000   0.0000   0.0000   1.0000   1.0000   0.1656   0.1907   0.0000   0.3600
MA  0.2581   0.0000   0.0000   0.3518   0.7938   0.1907   0.8328   0.1602   0.7263   0.0000   0.0000   0.1081   0.0661   0.2807   0.3328
MN  M00186   V$SRF_Q6   SRF
MA  0.0952   0.1429   0.0000   0.0000   0.9048   0.4286   0.9048   0.0476   0.8095   0.4762   0.0000   0.0000   0.4286   0.1905
MA  0.1905   0.1905   1.0000   1.0000   0.0000   0.0476   0.0000   0.0952   0.0000   0.0952   0.0000   0.0000   0.3333   0.4286
MA  0.5238   0.3333   0.0000   0.0000   0.0000   0.0000   0.0476   0.0476   0.0476   0.0952   1.0000   0.9524   0.2381   0.2381
MA  0.1905   0.3333   0.0000   0.0000   0.0952   0.5238   0.0476   0.8095   0.1429   0.3333   0.0000   0.0476   0.0000   0.1429
XX
NA  T00765   SRF-L   CArG-binding factor   CBF (3)   p67   p67SRF   serum response factor   SRF   SRF (504 AA)
SP  mouse, Mus musculus
MN  M00152   V$SRF_01   SRF
MA  0.8485   0.0303   0.0303   0.2121   0.0000   0.0000   0.6970   0.0606   1.0000   0.0000   0.9394   0.3030   0.0000   0.0000   0.3636   0.3939   0.3333   0.0303
MA  0.0303   0.0000   0.0000   0.7576   1.0000   1.0000   0.0000   0.0000   0.0000   0.0000   0.0000   0.0000   0.0000   0.0000   0.1212   0.2727   0.1818   0.1212
MA  0.0606   0.0000   0.9394   0.0000   0.0000   0.0000   0.0000   0.0000   0.0000   0.0000   0.0000   0.0000   1.0000   1.0000   0.0909   0.2424   0.2121   0.2424
MA  0.0606   0.9697   0.0303   0.0303   0.0000   0.0000   0.3030   0.9394   0.0000   1.0000   0.0606   0.6970   0.0000   0.0000   0.4242   0.0909   0.2727   0.6061
MN  M01007   V$SRF_Q5_02   SRF
MN  M00922   V$SRF_Q5_01   SRF
MN  M00810   V$SRF_Q4   SRF
MN  M00215   V$SRF_C   SRF
MA  0.2655   0.0000   0.0000   0.5556   0.2062   0.7370   0.0723   0.8398   0.2737   0.0000   0.0000   0.2473   0.1307   0.5233   0.1135
MA  0.0000   1.0000   1.0000   0.0926   0.0000   0.0000   0.0949   0.0000   0.0000   0.0000   0.0000   0.4790   0.6125   0.1960   0.1936
MA  0.4764   0.0000   0.0000   0.0000   0.0000   0.0724   0.0000   0.0000   0.0000   1.0000   1.0000   0.1656   0.1907   0.0000   0.3600
MA  0.2581   0.0000   0.0000   0.3518   0.7938   0.1907   0.8328   0.1602   0.7263   0.0000   0.0000   0.1081   0.0661   0.2807   0.3328
MN  M00186   V$SRF_Q6   SRF
MA  0.0952   0.1429   0.0000   0.0000   0.9048   0.4286   0.9048   0.0476   0.8095   0.4762   0.0000   0.0000   0.4286   0.1905
MA  0.1905   0.1905   1.0000   1.0000   0.0000   0.0476   0.0000   0.0952   0.0000   0.0952   0.0000   0.0000   0.3333   0.4286
MA  0.5238   0.3333   0.0000   0.0000   0.0000   0.0000   0.0476   0.0476   0.0476   0.0952   1.0000   0.9524   0.2381   0.2381
MA  0.1905   0.3333   0.0000   0.0000   0.0952   0.5238   0.0476   0.8095   0.1429   0.3333   0.0000   0.0476   0.0000   0.1429
XX
NA  T10068   COUP-TF2   apolipoprotein AI regulatory protein   Apolipoprotein Repressor Protein 1   ARP-1   COUP-beta   COUP-TF II   NR2F2
SP  human, Homo sapiens
MN  M00155   V$ARP1_01   ARP-1 (COUP-TF2)
MA  0.0000   0.0000   0.8571   0.5000   0.0000   0.0000   0.0000   0.1429   0.0000   0.0000   0.8000   0.3333   0.2857   0.0000   0.0000   0.4286
MA  0.1429   0.1429   0.1429   0.0000   0.7143   0.8571   0.5714   0.1429   0.0000   0.0000   0.0000   0.5000   0.7143   0.7143   0.5714   0.0000
MA  0.0000   0.8571   0.0000   0.5000   0.1429   0.0000   0.0000   0.0000   0.0000   1.0000   0.2000   0.1667   0.0000   0.0000   0.1429   0.0000
MA  0.8571   0.0000   0.0000   0.0000   0.1429   0.1429   0.4286   0.7143   1.0000   0.0000   0.0000   0.0000   0.0000   0.2857   0.2857   0.5714
MN  M01036   V$COUPTF_Q6   COUPTF
MN  M00967   V$HNF4_Q6   HNF4, COUP
MN  M00965   V$DR4_Q2   LXR, PXR, CAR, COUP, RAR
MN  M00765   V$COUP_DR1_Q6   COUP direct repeat 1
MN  M00762   V$DR1_Q3   PPAR, HNF-4, COUP, RAR
XX
NA  T01527   RORalpha1   NR1F1   RAR-related orphan receptor alpha1
SP  human, Homo sapiens
MN  M00156   V$RORA1_01   RORalpha1
MA  0.4000   0.3600   0.6000   0.3600   0.2400   0.4400   0.8400   0.0000   0.0000   0.0000   0.0000   1.0000   0.2917
MA  0.0800   0.1200   0.0400   0.0400   0.4800   0.0800   0.0000   0.0000   0.0000   0.0000   1.0000   0.0000   0.2083
MA  0.2800   0.1200   0.0800   0.0000   0.1600   0.2000   0.1600   1.0000   1.0000   0.0000   0.0000   0.0000   0.0833
MA  0.2400   0.4000   0.2800   0.6000   0.1200   0.2800   0.0000   0.0000   0.0000   1.0000   0.0000   0.0000   0.4167
MN  M01138   V$RORA_Q4   RORalpha
XX
NA  T01528   RORalpha2   NR1F1   RAR-related orphan receptor alpha2
SP  human, Homo sapiens
MN  M00157   V$RORA2_01   RORalpha2
MA  0.4722   0.4167   1.0000   0.6111   0.0556   0.0000   0.7778   0.0000   0.0000   0.0000   0.0000   1.0000   0.3889
MA  0.0556   0.0000   0.0000   0.0000   0.3333   0.0000   0.0000   0.0000   0.0000   0.0000   1.0000   0.0000   0.1944
MA  0.1944   0.1111   0.0000   0.0000   0.3611   0.0000   0.2222   1.0000   1.0000   0.0000   0.0000   0.0000   0.2778
MA  0.2778   0.4722   0.0000   0.3889   0.2500   1.0000   0.0000   0.0000   0.0000   1.0000   0.0000   0.0000   0.1389
MN  M01138   V$RORA_Q4   RORalpha
XX
NA  T08505   COUP-TF1   chicken ovalbumin upstream promoter transcription factor   Chicken Ovalbumin UPstream transcription factor   COUP   COUP-alpha   COUP-TF   EAR3   NR2F1
SP  human, Homo sapiens
MN  M00158   V$COUP_01   COUP-TF, HNF-4
MA  0.0000   0.0769   0.9231   0.4615   0.0000   0.0000   0.0000   0.0769   0.1538   0.4615   0.4615   0.0769   0.2308   0.0000
MA  0.0000   0.0000   0.0000   0.5385   1.0000   0.2308   0.1538   0.0000   0.0000   0.3077   0.3846   0.7692   0.4615   0.2308
MA  0.1538   0.9231   0.0769   0.0000   0.0000   0.0000   0.0000   0.0000   0.8462   0.2308   0.0769   0.0769   0.0000   0.2308
MA  0.8462   0.0000   0.0000   0.0000   0.0000   0.7692   0.8462   0.9231   0.0000   0.0000   0.0769   0.0769   0.3077   0.5385
MN  M01036   V$COUPTF_Q6   COUPTF
MN  M00967   V$HNF4_Q6   HNF4, COUP
MN  M00965   V$DR4_Q2   LXR, PXR, CAR, COUP, RAR
MN  M00765   V$COUP_DR1_Q6   COUP direct repeat 1
MN  M00762   V$DR1_Q3   PPAR, HNF-4, COUP, RAR
XX
NA  T09428   COUP-TF1   chicken ovalbumin upstream promoter transcription factor   COUP-TF   COUP-TFI   COUPTFA   EAR3   ERBAL3   NR2F1   nuclear receptor subfamily 2, group F, member 1   SVP44   TCFCOUP1
SP  mouse, Mus musculus
MN  M00158   V$COUP_01   COUP-TF, HNF-4
MA  0.0000   0.0769   0.9231   0.4615   0.0000   0.0000   0.0000   0.0769   0.1538   0.4615   0.4615   0.0769   0.2308   0.0000
MA  0.0000   0.0000   0.0000   0.5385   1.0000   0.2308   0.1538   0.0000   0.0000   0.3077   0.3846   0.7692   0.4615   0.2308
MA  0.1538   0.9231   0.0769   0.0000   0.0000   0.0000   0.0000   0.0000   0.8462   0.2308   0.0769   0.0769   0.0000   0.2308
MA  0.8462   0.0000   0.0000   0.0000   0.0000   0.7692   0.8462   0.9231   0.0000   0.0000   0.0769   0.0769   0.3077   0.5385
MN  M01036   V$COUPTF_Q6   COUPTF
MN  M00967   V$HNF4_Q6   HNF4, COUP
MN  M00965   V$DR4_Q2   LXR, PXR, CAR, COUP, RAR
MN  M00765   V$COUP_DR1_Q6   COUP direct repeat 1
MN  M00762   V$DR1_Q3   PPAR, HNF-4, COUP, RAR
XX
NA  T00385   HSF1   heat shock (transcription) factor   heat shock transcription factor   HSF   HSTF   YGL073W
SP  yeast, Saccharomyces cerevisiae
MN  MY0101   Hsf1   (Yeastract)
MA  0.2500   0.0000   1.0000   1.0000   0.2500   0.2500   0.2500   0.2500   0.2500   0.2500   0.2500   0.0000   1.0000   1.0000   0.2500   0.2500   0.2500   0.2500   0.2500   0.2500   0.2500   0.0000   1.0000   1.0000   0.2500
MA  0.2500   0.0000   0.0000   0.0000   0.2500   0.2500   0.2500   0.2500   0.2500   0.2500   0.2500   0.0000   0.0000   0.0000   0.2500   0.2500   0.2500   0.2500   0.2500   0.2500   0.2500   0.0000   0.0000   0.0000   0.2500
MA  0.2500   1.0000   0.0000   0.0000   0.2500   0.2500   0.2500   0.2500   0.2500   0.2500   0.2500   1.0000   0.0000   0.0000   0.2500   0.2500   0.2500   0.2500   0.2500   0.2500   0.2500   1.0000   0.0000   0.0000   0.2500
MA  0.2500   0.0000   0.0000   0.0000   0.2500   0.2500   0.2500   0.2500   0.2500   0.2500   0.2500   0.0000   0.0000   0.0000   0.2500   0.2500   0.2500   0.2500   0.2500   0.2500   0.2500   0.0000   0.0000   0.0000   0.2500
MN  MY0104   Hsf1   (Yeastract)
MA  0.2500   0.0000   0.0000   0.0000   0.2500   0.2500   0.0000   1.0000   1.0000   0.2500
MA  0.2500   0.0000   0.0000   1.0000   0.2500   0.2500   0.0000   0.0000   0.0000   0.2500
MA  0.2500   0.0000   0.0000   0.0000   0.2500   0.2500   1.0000   0.0000   0.0000   0.2500
MA  0.2500   1.0000   1.0000   0.0000   0.2500   0.2500   0.0000   0.0000   0.0000   0.2500
MN  MY0103   Hsf1   (Yeastract)
MA  0.2500   0.0000   1.0000   1.0000   0.2500   0.2500   0.0000   0.0000   0.0000   0.2500   0.2500   0.0000   1.0000   1.0000   0.2500
MA  0.2500   0.0000   0.0000   0.0000   0.2500   0.2500   0.0000   0.0000   1.0000   0.2500   0.2500   0.0000   0.0000   0.0000   0.2500
MA  0.2500   1.0000   0.0000   0.0000   0.2500   0.2500   0.0000   0.0000   0.0000   0.2500   0.2500   1.0000   0.0000   0.0000   0.2500
MA  0.2500   0.0000   0.0000   0.0000   0.2500   0.2500   1.0000   1.0000   0.0000   0.2500   0.2500   0.0000   0.0000   0.0000   0.2500
MN  MY0102   Hsf1   (Yeastract)
MA  0.2500   0.0000   1.0000   1.0000   0.2500   0.2500   0.0000   0.0000   0.0000   0.2500
MA  0.2500   0.0000   0.0000   0.0000   0.2500   0.2500   0.0000   0.0000   1.0000   0.2500
MA  0.2500   1.0000   0.0000   0.0000   0.2500   0.2500   0.0000   0.0000   0.0000   0.2500
MA  0.2500   0.0000   0.0000   0.0000   0.2500   0.2500   1.0000   1.0000   0.0000   0.2500
MN  M00167   F$HSF_02   HSF
MA  0.5600   0.0000   0.9200   0.9200   0.2400   0.5600   0.0000   0.9200   0.9200   0.2400   0.5600   0.0000   0.9200   0.9200   0.2400
MA  0.1200   0.0000   0.0000   0.0000   0.3800   0.1200   0.0000   0.0000   0.0000   0.3800   0.1200   0.0000   0.0000   0.0000   0.3800
MA  0.2400   0.9600   0.0400   0.0400   0.1600   0.2400   0.9600   0.0400   0.0400   0.1600   0.2400   0.9600   0.0400   0.0400   0.1600
MA  0.0800   0.0400   0.0400   0.0400   0.2200   0.0800   0.0400   0.0400   0.0400   0.2200   0.0800   0.0400   0.0400   0.0400   0.2200
MN  M00170   F$HSF_05   HSF
MA  0.2200   0.0400   0.0400   0.0400   0.0800   0.5600   0.0000   0.9200   0.9200   0.2400   0.5600   0.0000   0.9200   0.9200   0.2400
MA  0.1600   0.0400   0.0400   0.9600   0.2400   0.1200   0.0000   0.0000   0.0000   0.3800   0.1200   0.0000   0.0000   0.0000   0.3800
MA  0.3800   0.0000   0.0000   0.0000   0.1200   0.2400   0.9600   0.0400   0.0400   0.1600   0.2400   0.9600   0.0400   0.0400   0.1600
MA  0.2400   0.9200   0.9200   0.0000   0.5600   0.0800   0.0400   0.0400   0.0400   0.2200   0.0800   0.0400   0.0400   0.0400   0.2200
MN  M00169   F$HSF_04   HSF
MA  0.5600   0.0000   0.9200   0.9200   0.2400   0.2200   0.0400   0.0400   0.0400   0.0800   0.5600   0.0000   0.9200   0.9200   0.2400
MA  0.1200   0.0000   0.0000   0.0000   0.3800   0.1600   0.0400   0.0400   0.9600   0.2400   0.1200   0.0000   0.0000   0.0000   0.3800
MA  0.2400   0.9600   0.0400   0.0400   0.1600   0.3800   0.0000   0.0000   0.0000   0.1200   0.2400   0.9600   0.0400   0.0400   0.1600
MA  0.0800   0.0400   0.0400   0.0400   0.2200   0.2400   0.9200   0.9200   0.0000   0.5600   0.0800   0.0400   0.0400   0.0400   0.2200
MN  M00168   F$HSF_03   HSF
MA  0.5600   0.0000   0.9200   0.9200   0.2400   0.5600   0.0000   0.9200   0.9200   0.2400   0.2200   0.0400   0.0400   0.0400   0.0800
MA  0.1200   0.0000   0.0000   0.0000   0.3800   0.1200   0.0000   0.0000   0.0000   0.3800   0.1600   0.0400   0.0400   0.9600   0.2400
MA  0.2400   0.9600   0.0400   0.0400   0.1600   0.2400   0.9600   0.0400   0.0400   0.1600   0.3800   0.0000   0.0000   0.0000   0.1200
MA  0.0800   0.0400   0.0400   0.0400   0.2200   0.0800   0.0400   0.0400   0.0400   0.2200   0.2400   0.9200   0.9200   0.0000   0.5600
XX
NA  T00008   Adf-1
SP  fruit fly, Drosophila melanogaster
MN  MF0003   Adf1   (FlyRegI)
MA  0.1429   0.0000   0.7143   0.0000   0.0000   0.0000   0.0000   0.2857
MA  0.8571   0.0000   0.0000   0.8571   0.5714   0.0000   1.0000   0.0000
MA  0.0000   1.0000   0.2857   0.0000   0.0000   1.0000   0.0000   0.7143
MA  0.0000   0.0000   0.0000   0.1429   0.4286   0.0000   0.0000   0.0000
MN  M00171   I$ADF1_Q6   Adf-1
MA  0.0000   0.1818   0.0000   0.0909   0.0000   0.0000   0.0909   0.0909   0.0000   0.0909   0.1818   0.0000   0.1818   0.1818   0.0000   0.3636
MA  0.5455   0.6364   0.0000   0.7273   0.4545   0.0000   0.6364   0.3636   0.0000   0.5455   0.4545   0.0000   0.8182   0.5455   0.1818   0.2727
MA  0.2727   0.0909   1.0000   0.0000   0.1818   1.0000   0.0000   0.0909   1.0000   0.0000   0.1818   1.0000   0.0000   0.1818   0.5455   0.3636
MA  0.1818   0.0909   0.0000   0.1818   0.3636   0.0000   0.2727   0.4545   0.0000   0.3636   0.1818   0.0000   0.0000   0.0909   0.2727   0.0000
MN  M00923   I$ADF1_Q6_01   Adf-1
XX
NA  T00125   c-Fos   FBJ osteosarcoma oncogene   p55(c-fos)
SP  chick, Gallus gallus
MN  M00172   V$AP1FJ_Q2   AP-1
MA  0.3529   0.1765   0.0000   0.0000   1.0000   0.0000   0.1765   0.2353   0.5294   0.2353   0.3529
MA  0.1176   0.2941   0.0000   0.0000   0.0000   0.9412   0.1176   0.4118   0.3529   0.1765   0.1765
MA  0.4706   0.5294   0.0000   1.0000   0.0000   0.0000   0.1765   0.1176   0.0588   0.4118   0.0588
MA  0.0588   0.0000   1.0000   0.0000   0.0000   0.0588   0.5294   0.2353   0.0588   0.1765   0.4118
MN  M00517   V$AP1_01   AP-1
MA  0.1277   0.2979   0.4043   0.0851   0.0851   0.7660   0.0638   0.0000   0.0426   1.0000   0.0426   0.2128   0.3191
MA  0.3191   0.2553   0.0638   0.0426   0.0426   0.0851   0.2766   0.0000   0.9362   0.0000   0.1702   0.5106   0.2553
MA  0.4043   0.2766   0.3404   0.1064   0.7021   0.0426   0.6170   0.0000   0.0000   0.0000   0.5106   0.1064   0.2340
MA  0.1489   0.1702   0.1915   0.7660   0.1702   0.1064   0.0426   1.0000   0.0213   0.0000   0.2766   0.1702   0.1915
XX
NA  T02205   c-Fos   FBJ osteosarcoma oncogene   p55(c-fos)
SP  Japanese pufferfish, Fugu rubripes
MN  M00172   V$AP1FJ_Q2   AP-1
MA  0.3529   0.1765   0.0000   0.0000   1.0000   0.0000   0.1765   0.2353   0.5294   0.2353   0.3529
MA  0.1176   0.2941   0.0000   0.0000   0.0000   0.9412   0.1176   0.4118   0.3529   0.1765   0.1765
MA  0.4706   0.5294   0.0000   1.0000   0.0000   0.0000   0.1765   0.1176   0.0588   0.4118   0.0588
MA  0.0588   0.0000   1.0000   0.0000   0.0000   0.0588   0.5294   0.2353   0.0588   0.1765   0.4118
XX
NA  T08493   c-Fos   FBJ osteosarcoma oncogene
SP  rat, Rattus norvegicus
MN  M00172   V$AP1FJ_Q2   AP-1
MA  0.3529   0.1765   0.0000   0.0000   1.0000   0.0000   0.1765   0.2353   0.5294   0.2353   0.3529
MA  0.1176   0.2941   0.0000   0.0000   0.0000   0.9412   0.1176   0.4118   0.3529   0.1765   0.1765
MA  0.4706   0.5294   0.0000   1.0000   0.0000   0.0000   0.1765   0.1176   0.0588   0.4118   0.0588
MA  0.0588   0.0000   1.0000   0.0000   0.0000   0.0588   0.5294   0.2353   0.0588   0.1765   0.4118
MN  M00926   V$AP1_Q4_01   AP-1
MN  M00925   V$AP1_Q6_01   AP-1
MN  M00924   V$AP1_Q2_01   AP-1
MN  M00517   V$AP1_01   AP-1
MA  0.1277   0.2979   0.4043   0.0851   0.0851   0.7660   0.0638   0.0000   0.0426   1.0000   0.0426   0.2128   0.3191
MA  0.3191   0.2553   0.0638   0.0426   0.0426   0.0851   0.2766   0.0000   0.9362   0.0000   0.1702   0.5106   0.2553
MA  0.4043   0.2766   0.3404   0.1064   0.7021   0.0426   0.6170   0.0000   0.0000   0.0000   0.5106   0.1064   0.2340
MA  0.1489   0.1702   0.1915   0.7660   0.1702   0.1064   0.0426   1.0000   0.0213   0.0000   0.2766   0.1702   0.1915
XX
NA  T08776   c-Fos   FBJ osteosarcoma oncogene   p55(c-fos)
SP  human, Homo sapiens
MN  M00172   V$AP1FJ_Q2   AP-1
MA  0.3529   0.1765   0.0000   0.0000   1.0000   0.0000   0.1765   0.2353   0.5294   0.2353   0.3529
MA  0.1176   0.2941   0.0000   0.0000   0.0000   0.9412   0.1176   0.4118   0.3529   0.1765   0.1765
MA  0.4706   0.5294   0.0000   1.0000   0.0000   0.0000   0.1765   0.1176   0.0588   0.4118   0.0588
MA  0.0588   0.0000   1.0000   0.0000   0.0000   0.0588   0.5294   0.2353   0.0588   0.1765   0.4118
MN  M00926   V$AP1_Q4_01   AP-1
MN  M00925   V$AP1_Q6_01   AP-1
MN  M00924   V$AP1_Q2_01   AP-1
MN  M00517   V$AP1_01   AP-1
MA  0.1277   0.2979   0.4043   0.0851   0.0851   0.7660   0.0638   0.0000   0.0426   1.0000   0.0426   0.2128   0.3191
MA  0.3191   0.2553   0.0638   0.0426   0.0426   0.0851   0.2766   0.0000   0.9362   0.0000   0.1702   0.5106   0.2553
MA  0.4043   0.2766   0.3404   0.1064   0.7021   0.0426   0.6170   0.0000   0.0000   0.0000   0.5106   0.1064   0.2340
MA  0.1489   0.1702   0.1915   0.7660   0.1702   0.1064   0.0426   1.0000   0.0213   0.0000   0.2766   0.1702   0.1915
XX
NA  T01976   c-Jun   (AP-1)   AP-1   Jun   JunA   p39   p39-jun   proto-oncogene c-Jun   transcription factor c-Jun
SP  Japanese quail, Coturnix coturnix japonica
MN  M00172   V$AP1FJ_Q2   AP-1
MA  0.3529   0.1765   0.0000   0.0000   1.0000   0.0000   0.1765   0.2353   0.5294   0.2353   0.3529
MA  0.1176   0.2941   0.0000   0.0000   0.0000   0.9412   0.1176   0.4118   0.3529   0.1765   0.1765
MA  0.4706   0.5294   0.0000   1.0000   0.0000   0.0000   0.1765   0.1176   0.0588   0.4118   0.0588
MA  0.0588   0.0000   1.0000   0.0000   0.0000   0.0588   0.5294   0.2353   0.0588   0.1765   0.4118
XX
NA  T02830   c-Jun
SP  domestic pig, Sus scrofa
MN  M00172   V$AP1FJ_Q2   AP-1
MA  0.3529   0.1765   0.0000   0.0000   1.0000   0.0000   0.1765   0.2353   0.5294   0.2353   0.3529
MA  0.1176   0.2941   0.0000   0.0000   0.0000   0.9412   0.1176   0.4118   0.3529   0.1765   0.1765
MA  0.4706   0.5294   0.0000   1.0000   0.0000   0.0000   0.1765   0.1176   0.0588   0.4118   0.0588
MA  0.0588   0.0000   1.0000   0.0000   0.0000   0.0588   0.5294   0.2353   0.0588   0.1765   0.4118
XX
NA  T02056   CRE-BP1   ATF-2 (human)   CREBP1   HB16   TREB-7   XBP-4   XBP4
SP  mouse, Mus musculus
MN  M00179   V$CREBP1_Q2   ATF2
MA  0.2857   0.0000   0.0000   0.0000   1.0000   0.0000   0.0000   0.0000   0.5714   0.7143   0.1429   0.1429
MA  0.2857   0.2857   0.0000   0.0000   0.0000   1.0000   0.0000   0.1429   0.4286   0.0000   0.5714   0.2857
MA  0.4286   0.5714   0.0000   1.0000   0.0000   0.0000   1.0000   0.0000   0.0000   0.1429   0.2857   0.1429
MA  0.0000   0.1429   1.0000   0.0000   0.0000   0.0000   0.0000   0.8571   0.0000   0.1429   0.0000   0.4286
MN  M00981   V$CREBATF_Q6   CREB, ATF
XX
NA  T00139   c-Myb
SP  chick, Gallus gallus
MN  M00183   V$MYB_Q6   c-Myb
MA  0.2222   0.1667   0.1667   0.9444   1.0000   0.0000   0.0556   0.1667   0.1111   0.0556
MA  0.3333   0.2778   0.3889   0.0556   0.0000   1.0000   0.1111   0.0556   0.3333   0.5556
MA  0.3333   0.1667   0.1667   0.0000   0.0000   0.0000   0.2778   0.5556   0.3889   0.1667
MA  0.1111   0.3889   0.2778   0.0000   0.0000   0.0000   0.5556   0.2222   0.1667   0.2222
MN  M00913   V$MYB_Q5_01   MYB
MN  M00773   V$MYB_Q3   MYB
XX
NA  T09892   c-Myb-isoform1   c-Myb   MYB   MYB PROTO-ONCOGENE PROTEIN
SP  human, Homo sapiens
MN  M00183   V$MYB_Q6   c-Myb
MA  0.2222   0.1667   0.1667   0.9444   1.0000   0.0000   0.0556   0.1667   0.1111   0.0556
MA  0.3333   0.2778   0.3889   0.0556   0.0000   1.0000   0.1111   0.0556   0.3333   0.5556
MA  0.3333   0.1667   0.1667   0.0000   0.0000   0.0000   0.2778   0.5556   0.3889   0.1667
MA  0.1111   0.3889   0.2778   0.0000   0.0000   0.0000   0.5556   0.2222   0.1667   0.2222
MN  M00913   V$MYB_Q5_01   MYB
MN  M00773   V$MYB_Q3   MYB
XX
NA  T01128   MyoD   CMD1   MEF1   Myf-3 (human)   MyoD1
SP  chick, Gallus gallus
MN  M00184   V$MYOD_Q6   MyoD
MA  0.3571   0.2143   0.0000   1.0000   0.0714   0.0000   0.0000   0.0000   0.1429   0.0000
MA  0.1429   0.3571   1.0000   0.0000   0.5000   0.8571   0.0000   0.0000   0.2857   0.6429
MA  0.2143   0.3571   0.0000   0.0000   0.2143   0.0714   0.0000   1.0000   0.1429   0.0000
MA  0.2857   0.0714   0.0000   0.0000   0.2143   0.0714   1.0000   0.0000   0.4286   0.3571
MN  M01034   V$EBOX_Q6_01   Ebox
MN  M00973   V$E2A_Q6   E2A
XX
NA  T09197   MyoD   MEF1   Myf-3
SP  human, Homo sapiens
MN  M00184   V$MYOD_Q6   MyoD
MA  0.3571   0.2143   0.0000   1.0000   0.0714   0.0000   0.0000   0.0000   0.1429   0.0000
MA  0.1429   0.3571   1.0000   0.0000   0.5000   0.8571   0.0000   0.0000   0.2857   0.6429
MA  0.2143   0.3571   0.0000   0.0000   0.2143   0.0714   0.0000   1.0000   0.1429   0.0000
MA  0.2857   0.0714   0.0000   0.0000   0.2143   0.0714   1.0000   0.0000   0.4286   0.3571
MN  M01034   V$EBOX_Q6_01   Ebox
MN  M00973   V$E2A_Q6   E2A
MN  M00929   V$MYOD_Q6_01   MyoD
MN  M00804   V$E2A_Q2   E2A
XX
NA  T08967   CBF-A   CP1-A   HAP3 (yeast)   NF-YB
SP  rat, Rattus norvegicus
MN  M00185   V$NFY_Q6   NF-Y
MA  0.1000   0.5500   0.5500   0.0000   0.0000   1.0000   0.8500   0.0000   0.1500   0.5500   0.0500
MA  0.1500   0.1500   0.0500   1.0000   1.0000   0.0000   0.1000   0.0000   0.5000   0.0000   0.4000
MA  0.2000   0.3000   0.3500   0.0000   0.0000   0.0000   0.0500   0.0000   0.3000   0.3000   0.3500
MA  0.5500   0.0000   0.0500   0.0000   0.0000   0.0000   0.0000   1.0000   0.0500   0.1500   0.2000
MN  M00775   V$NFY_Q6_01   NF-Y
MN  M00209   V$NFY_C   NF-Y
MA  0.2645   0.0000   0.0000   0.0000   1.0000   0.0000   0.0000   0.0000   0.0000   0.0000   0.1202   0.8387   0.2405   0.2405
MA  0.2489   0.6308   0.0000   0.0000   0.0000   0.0000   0.0000   0.0000   0.0000   0.4958   0.1287   0.0000   0.3748   0.2560
MA  0.1273   0.1287   0.0000   1.0000   0.0000   0.0000   0.0000   1.0000   1.0000   0.0000   0.0000   0.1613   0.3847   0.0000
MA  0.3593   0.2405   1.0000   0.0000   0.0000   1.0000   1.0000   0.0000   0.0000   0.5042   0.7511   0.0000   0.0000   0.5035
XX
NA  T10234   CBF-B   CP1-B   HAP2 (yeast)   NF-YA   Nuclear Factor Y subunit A
SP  rat, Rattus norvegicus
MN  M00185   V$NFY_Q6   NF-Y
MA  0.1000   0.5500   0.5500   0.0000   0.0000   1.0000   0.8500   0.0000   0.1500   0.5500   0.0500
MA  0.1500   0.1500   0.0500   1.0000   1.0000   0.0000   0.1000   0.0000   0.5000   0.0000   0.4000
MA  0.2000   0.3000   0.3500   0.0000   0.0000   0.0000   0.0500   0.0000   0.3000   0.3000   0.3500
MA  0.5500   0.0000   0.0500   0.0000   0.0000   0.0000   0.0000   1.0000   0.0500   0.1500   0.2000
MN  M00775   V$NFY_Q6_01   NF-Y
MN  M00209   V$NFY_C   NF-Y
MA  0.2645   0.0000   0.0000   0.0000   1.0000   0.0000   0.0000   0.0000   0.0000   0.0000   0.1202   0.8387   0.2405   0.2405
MA  0.2489   0.6308   0.0000   0.0000   0.0000   0.0000   0.0000   0.0000   0.0000   0.4958   0.1287   0.0000   0.3748   0.2560
MA  0.1273   0.1287   0.0000   1.0000   0.0000   0.0000   0.0000   1.0000   1.0000   0.0000   0.0000   0.1613   0.3847   0.0000
MA  0.3593   0.2405   1.0000   0.0000   0.0000   1.0000   1.0000   0.0000   0.0000   0.5042   0.7511   0.0000   0.0000   0.5035
XX
NA  T01595   CBF-C   CP1C (human)   NF-YC (mouse)
SP  rat, Rattus norvegicus
MN  M00185   V$NFY_Q6   NF-Y
MA  0.1000   0.5500   0.5500   0.0000   0.0000   1.0000   0.8500   0.0000   0.1500   0.5500   0.0500
MA  0.1500   0.1500   0.0500   1.0000   1.0000   0.0000   0.1000   0.0000   0.5000   0.0000   0.4000
MA  0.2000   0.3000   0.3500   0.0000   0.0000   0.0000   0.0500   0.0000   0.3000   0.3000   0.3500
MA  0.5500   0.0000   0.0500   0.0000   0.0000   0.0000   0.0000   1.0000   0.0500   0.1500   0.2000
MN  M00775   V$NFY_Q6_01   NF-Y
XX
NA  T00615   NF-YA   CBF-B (rat)   CP1B (human, rat)   HAP2 (yeast)
SP  mouse, Mus musculus
MN  M00185   V$NFY_Q6   NF-Y
MA  0.1000   0.5500   0.5500   0.0000   0.0000   1.0000   0.8500   0.0000   0.1500   0.5500   0.0500
MA  0.1500   0.1500   0.0500   1.0000   1.0000   0.0000   0.1000   0.0000   0.5000   0.0000   0.4000
MA  0.2000   0.3000   0.3500   0.0000   0.0000   0.0000   0.0500   0.0000   0.3000   0.3000   0.3500
MA  0.5500   0.0000   0.0500   0.0000   0.0000   0.0000   0.0000   1.0000   0.0500   0.1500   0.2000
MN  M00775   V$NFY_Q6_01   NF-Y
MN  M00209   V$NFY_C   NF-Y
MA  0.2645   0.0000   0.0000   0.0000   1.0000   0.0000   0.0000   0.0000   0.0000   0.0000   0.1202   0.8387   0.2405   0.2405
MA  0.2489   0.6308   0.0000   0.0000   0.0000   0.0000   0.0000   0.0000   0.0000   0.4958   0.1287   0.0000   0.3748   0.2560
MA  0.1273   0.1287   0.0000   1.0000   0.0000   0.0000   0.0000   1.0000   1.0000   0.0000   0.0000   0.1613   0.3847   0.0000
MA  0.3593   0.2405   1.0000   0.0000   0.0000   1.0000   1.0000   0.0000   0.0000   0.5042   0.7511   0.0000   0.0000   0.5035
XX
NA  T08680   NF-YB   CBF-A   CBF-A (rat)   CP1-A   HAP3 (yeast)   NFYB
SP  human, Homo sapiens
MN  M00185   V$NFY_Q6   NF-Y
MA  0.1000   0.5500   0.5500   0.0000   0.0000   1.0000   0.8500   0.0000   0.1500   0.5500   0.0500
MA  0.1500   0.1500   0.0500   1.0000   1.0000   0.0000   0.1000   0.0000   0.5000   0.0000   0.4000
MA  0.2000   0.3000   0.3500   0.0000   0.0000   0.0000   0.0500   0.0000   0.3000   0.3000   0.3500
MA  0.5500   0.0000   0.0500   0.0000   0.0000   0.0000   0.0000   1.0000   0.0500   0.1500   0.2000
MN  M00775   V$NFY_Q6_01   NF-Y
MN  M00209   V$NFY_C   NF-Y
MA  0.2645   0.0000   0.0000   0.0000   1.0000   0.0000   0.0000   0.0000   0.0000   0.0000   0.1202   0.8387   0.2405   0.2405
MA  0.2489   0.6308   0.0000   0.0000   0.0000   0.0000   0.0000   0.0000   0.0000   0.4958   0.1287   0.0000   0.3748   0.2560
MA  0.1273   0.1287   0.0000   1.0000   0.0000   0.0000   0.0000   1.0000   1.0000   0.0000   0.0000   0.1613   0.3847   0.0000
MA  0.3593   0.2405   1.0000   0.0000   0.0000   1.0000   1.0000   0.0000   0.0000   0.5042   0.7511   0.0000   0.0000   0.5035
XX
NA  T02478   NF-YC-3   CAAT-box DNA-binding protein subunit C   DS2.8   HSM-1   Nuclear transcription factor Y subunit C   Nuclear transcription factor Y subunit gamma   Transactivator HSM-1/2
SP  human, Homo sapiens
MN  M00185   V$NFY_Q6   NF-Y
MA  0.1000   0.5500   0.5500   0.0000   0.0000   1.0000   0.8500   0.0000   0.1500   0.5500   0.0500
MA  0.1500   0.1500   0.0500   1.0000   1.0000   0.0000   0.1000   0.0000   0.5000   0.0000   0.4000
MA  0.2000   0.3000   0.3500   0.0000   0.0000   0.0000   0.0500   0.0000   0.3000   0.3000   0.3500
MA  0.5500   0.0000   0.0500   0.0000   0.0000   0.0000   0.0000   1.0000   0.0500   0.1500   0.2000
MN  M00775   V$NFY_Q6_01   NF-Y
XX
NA  T08314   USF2a   FIP   Fos-interacting protein   upstream stimulatory factor 2   USF II   USF-2   USF44
SP  rat, Rattus norvegicus
MN  M00187   V$USF_Q6   USF
MA  0.0833   0.1667   0.0000   1.0000   0.0000   0.1667   0.0833   0.0000   0.2500   0.0000
MA  0.2500   0.3333   1.0000   0.0000   1.0000   0.0000   0.0833   0.0833   0.0833   0.5833
MA  0.5833   0.0000   0.0000   0.0000   0.0000   0.6667   0.2500   0.8333   0.4167   0.1667
MA  0.0833   0.5000   0.0000   0.0000   0.0000   0.1667   0.5833   0.0833   0.2500   0.2500
MN  M01034   V$EBOX_Q6_01   Ebox
MN  M00796   V$USF_Q6_01   USF
MN  M00726   V$USF2_Q6   USF2
XX
NA  T00258   ER-alpha   ER   ERalpha   estrogen receptor   NR3A1
SP  rat, Rattus norvegicus
MN  M00191   V$ER_Q6   ER
MA  0.3000   0.2000   0.6000   0.3000   0.1500   0.1500   0.1500   0.5500   0.2000   0.1500   0.1000   0.0000   0.0500   1.0000   0.0000   0.0500   0.1000   0.3500   0.4000
MA  0.2000   0.4500   0.2000   0.0500   0.1000   0.1500   0.5000   0.1000   0.4500   0.3000   0.1500   0.0500   0.0000   0.0000   0.9000   0.9000   0.3500   0.0500   0.2500
MA  0.2000   0.1500   0.1500   0.5500   0.5500   0.2000   0.1500   0.2000   0.1500   0.1500   0.4500   0.0000   0.9500   0.0000   0.1000   0.0500   0.1000   0.4000   0.1500
MA  0.3000   0.2000   0.0500   0.1000   0.2000   0.5000   0.2000   0.1500   0.2000   0.4000   0.3000   0.9500   0.0000   0.0000   0.0000   0.0000   0.4500   0.2000   0.2000
MN  M00959   V$ER_Q6_02   ER
XX
NA  T00264   ER-alpha   ER   estrogen receptor   NR3A1
SP  chick, Gallus gallus
MN  M00191   V$ER_Q6   ER
MA  0.3000   0.2000   0.6000   0.3000   0.1500   0.1500   0.1500   0.5500   0.2000   0.1500   0.1000   0.0000   0.0500   1.0000   0.0000   0.0500   0.1000   0.3500   0.4000
MA  0.2000   0.4500   0.2000   0.0500   0.1000   0.1500   0.5000   0.1000   0.4500   0.3000   0.1500   0.0500   0.0000   0.0000   0.9000   0.9000   0.3500   0.0500   0.2500
MA  0.2000   0.1500   0.1500   0.5500   0.5500   0.2000   0.1500   0.2000   0.1500   0.1500   0.4500   0.0000   0.9500   0.0000   0.1000   0.0500   0.1000   0.4000   0.1500
MA  0.3000   0.2000   0.0500   0.1000   0.2000   0.5000   0.2000   0.1500   0.2000   0.4000   0.3000   0.9500   0.0000   0.0000   0.0000   0.0000   0.4500   0.2000   0.2000
MN  M00959   V$ER_Q6_02   ER
XX
NA  T08300   ER-alpha-L   ER   ER-alpha   estradiol receptor   estrogen receptor   estrogen receptor alpha   NR3A1
SP  human, Homo sapiens
MN  M00191   V$ER_Q6   ER
MA  0.3000   0.2000   0.6000   0.3000   0.1500   0.1500   0.1500   0.5500   0.2000   0.1500   0.1000   0.0000   0.0500   1.0000   0.0000   0.0500   0.1000   0.3500   0.4000
MA  0.2000   0.4500   0.2000   0.0500   0.1000   0.1500   0.5000   0.1000   0.4500   0.3000   0.1500   0.0500   0.0000   0.0000   0.9000   0.9000   0.3500   0.0500   0.2500
MA  0.2000   0.1500   0.1500   0.5500   0.5500   0.2000   0.1500   0.2000   0.1500   0.1500   0.4500   0.0000   0.9500   0.0000   0.1000   0.0500   0.1000   0.4000   0.1500
MA  0.3000   0.2000   0.0500   0.1000   0.2000   0.5000   0.2000   0.1500   0.2000   0.4000   0.3000   0.9500   0.0000   0.0000   0.0000   0.0000   0.4500   0.2000   0.2000
MN  M00959   V$ER_Q6_02   ER
XX
NA  T08555   GR   glucocorticoid receptor   GRL   GRL1   NR3C1
SP  mouse, Mus musculus
MN  M00192   V$GR_Q6   GR
MA  0.2368   0.2105   0.2105   0.2368   0.2368   0.3684   0.1316   0.3947   0.3158   0.2632   0.2105   0.0000   0.0000   0.1053   0.1053   0.0526   0.2368   0.3158   0.2105
MA  0.1579   0.2105   0.1053   0.2105   0.2368   0.2368   0.5789   0.2105   0.3421   0.0789   0.2632   0.0000   0.0000   0.0263   0.2368   0.7895   0.1316   0.2105   0.2368
MA  0.2368   0.3684   0.4737   0.4474   0.1842   0.1053   0.1579   0.1579   0.1053   0.0789   0.3947   0.0000   1.0000   0.0000   0.1579   0.1316   0.0000   0.1579   0.3158
MA  0.3684   0.2105   0.2105   0.1053   0.3421   0.2895   0.1316   0.2368   0.2368   0.5789   0.1316   1.0000   0.0000   0.8684   0.5000   0.0263   0.6316   0.3158   0.2368
MN  M00960   V$PR_Q2   PR, GR
MN  M00921   V$GR_Q6_01   GR
MN  M00205   V$GRE_C   GR
MA  0.0000   0.0000   0.0000   0.8868   0.0000   0.7086   0.5844   0.3018   0.3126   0.1930   0.0000   0.0000   0.0000   0.0000   0.0000   0.0000
MA  0.1030   0.0000   0.2213   0.0000   0.7928   0.2914   0.1162   0.0982   0.3701   0.0000   0.0000   0.0000   0.3222   1.0000   0.0000   0.1658
MA  0.6108   0.7122   0.0988   0.0000   0.0000   0.0000   0.1964   0.2012   0.3174   0.0000   1.0000   0.0000   0.0958   0.0000   0.0000   0.4427
MA  0.2862   0.2878   0.6798   0.1132   0.2072   0.0000   0.1030   0.3988   0.0000   0.8070   0.0000   1.0000   0.5820   0.0000   1.0000   0.3915
XX
NA  T00337   GR-alpha   Alpha-A   glucocorticoid receptor   GR   GR alpha   NR3C1
SP  human, Homo sapiens
MN  MA0113   NR3C1   NUCLEAR   (Jaspar)
MA  0.3333   0.4444   0.3333   0.7778   0.6667   0.1111   0.8889   0.2222   0.3333   0.5556   0.1111   0.0000   0.1111   0.2222   0.0000   0.1111   0.4444   0.3333
MA  0.2222   0.0000   0.0000   0.0000   0.1111   0.6667   0.0000   0.0000   0.2222   0.3333   0.3333   0.0000   0.0000   0.4444   0.8889   0.2222   0.0000   0.1111
MA  0.4444   0.5556   0.6667   0.1111   0.1111   0.2222   0.1111   0.2222   0.0000   0.0000   0.0000   0.8889   0.0000   0.0000   0.1111   0.1111   0.4444   0.2222
MA  0.0000   0.0000   0.0000   0.1111   0.1111   0.0000   0.0000   0.5556   0.4444   0.1111   0.5556   0.1111   0.8889   0.3333   0.0000   0.5556   0.1111   0.3333
MN  M00192   V$GR_Q6   GR
MA  0.2368   0.2105   0.2105   0.2368   0.2368   0.3684   0.1316   0.3947   0.3158   0.2632   0.2105   0.0000   0.0000   0.1053   0.1053   0.0526   0.2368   0.3158   0.2105
MA  0.1579   0.2105   0.1053   0.2105   0.2368   0.2368   0.5789   0.2105   0.3421   0.0789   0.2632   0.0000   0.0000   0.0263   0.2368   0.7895   0.1316   0.2105   0.2368
MA  0.2368   0.3684   0.4737   0.4474   0.1842   0.1053   0.1579   0.1579   0.1053   0.0789   0.3947   0.0000   1.0000   0.0000   0.1579   0.1316   0.0000   0.1579   0.3158
MA  0.3684   0.2105   0.2105   0.1053   0.3421   0.2895   0.1316   0.2368   0.2368   0.5789   0.1316   1.0000   0.0000   0.8684   0.5000   0.0263   0.6316   0.3158   0.2368
MN  M00960   V$PR_Q2   PR, GR
MN  M00921   V$GR_Q6_01   GR
MN  M00205   V$GRE_C   GR
MA  0.0000   0.0000   0.0000   0.8868   0.0000   0.7086   0.5844   0.3018   0.3126   0.1930   0.0000   0.0000   0.0000   0.0000   0.0000   0.0000
MA  0.1030   0.0000   0.2213   0.0000   0.7928   0.2914   0.1162   0.0982   0.3701   0.0000   0.0000   0.0000   0.3222   1.0000   0.0000   0.1658
MA  0.6108   0.7122   0.0988   0.0000   0.0000   0.0000   0.1964   0.2012   0.3174   0.0000   1.0000   0.0000   0.0958   0.0000   0.0000   0.4427
MA  0.2862   0.2878   0.6798   0.1132   0.2072   0.0000   0.1030   0.3988   0.0000   0.8070   0.0000   1.0000   0.5820   0.0000   1.0000   0.3915
XX
NA  T08475   GR-alpha   GCR   glucocorticoid receptor   NR3C1
SP  rat, Rattus norvegicus
MN  M00192   V$GR_Q6   GR
MA  0.2368   0.2105   0.2105   0.2368   0.2368   0.3684   0.1316   0.3947   0.3158   0.2632   0.2105   0.0000   0.0000   0.1053   0.1053   0.0526   0.2368   0.3158   0.2105
MA  0.1579   0.2105   0.1053   0.2105   0.2368   0.2368   0.5789   0.2105   0.3421   0.0789   0.2632   0.0000   0.0000   0.0263   0.2368   0.7895   0.1316   0.2105   0.2368
MA  0.2368   0.3684   0.4737   0.4474   0.1842   0.1053   0.1579   0.1579   0.1053   0.0789   0.3947   0.0000   1.0000   0.0000   0.1579   0.1316   0.0000   0.1579   0.3158
MA  0.3684   0.2105   0.2105   0.1053   0.3421   0.2895   0.1316   0.2368   0.2368   0.5789   0.1316   1.0000   0.0000   0.8684   0.5000   0.0263   0.6316   0.3158   0.2368
MN  M00960   V$PR_Q2   PR, GR
MN  M00921   V$GR_Q6_01   GR
MN  M00205   V$GRE_C   GR
MA  0.0000   0.0000   0.0000   0.8868   0.0000   0.7086   0.5844   0.3018   0.3126   0.1930   0.0000   0.0000   0.0000   0.0000   0.0000   0.0000
MA  0.1030   0.0000   0.2213   0.0000   0.7928   0.2914   0.1162   0.0982   0.3701   0.0000   0.0000   0.0000   0.3222   1.0000   0.0000   0.1658
MA  0.6108   0.7122   0.0988   0.0000   0.0000   0.0000   0.1964   0.2012   0.3174   0.0000   1.0000   0.0000   0.0958   0.0000   0.0000   0.4427
MA  0.2862   0.2878   0.6798   0.1132   0.2072   0.0000   0.1030   0.3988   0.0000   0.8070   0.0000   1.0000   0.5820   0.0000   1.0000   0.3915
XX
NA  T01920   GR-beta   Beta-A   glucocorticoid receptor beta   GR beta   NR3C1
SP  human, Homo sapiens
MN  MA0113   NR3C1   NUCLEAR   (Jaspar)
MA  0.3333   0.4444   0.3333   0.7778   0.6667   0.1111   0.8889   0.2222   0.3333   0.5556   0.1111   0.0000   0.1111   0.2222   0.0000   0.1111   0.4444   0.3333
MA  0.2222   0.0000   0.0000   0.0000   0.1111   0.6667   0.0000   0.0000   0.2222   0.3333   0.3333   0.0000   0.0000   0.4444   0.8889   0.2222   0.0000   0.1111
MA  0.4444   0.5556   0.6667   0.1111   0.1111   0.2222   0.1111   0.2222   0.0000   0.0000   0.0000   0.8889   0.0000   0.0000   0.1111   0.1111   0.4444   0.2222
MA  0.0000   0.0000   0.0000   0.1111   0.1111   0.0000   0.0000   0.5556   0.4444   0.1111   0.5556   0.1111   0.8889   0.3333   0.0000   0.5556   0.1111   0.3333
MN  M00192   V$GR_Q6   GR
MA  0.2368   0.2105   0.2105   0.2368   0.2368   0.3684   0.1316   0.3947   0.3158   0.2632   0.2105   0.0000   0.0000   0.1053   0.1053   0.0526   0.2368   0.3158   0.2105
MA  0.1579   0.2105   0.1053   0.2105   0.2368   0.2368   0.5789   0.2105   0.3421   0.0789   0.2632   0.0000   0.0000   0.0263   0.2368   0.7895   0.1316   0.2105   0.2368
MA  0.2368   0.3684   0.4737   0.4474   0.1842   0.1053   0.1579   0.1579   0.1053   0.0789   0.3947   0.0000   1.0000   0.0000   0.1579   0.1316   0.0000   0.1579   0.3158
MA  0.3684   0.2105   0.2105   0.1053   0.3421   0.2895   0.1316   0.2368   0.2368   0.5789   0.1316   1.0000   0.0000   0.8684   0.5000   0.0263   0.6316   0.3158   0.2368
MN  M00960   V$PR_Q2   PR, GR
MN  M00921   V$GR_Q6_01   GR
XX
NA  T09431   Sp1   Stimulating Protein 1
SP  rat, Rattus norvegicus
MN  M00196   V$SP1_Q6   Sp1
MA  0.2963   0.2222   0.1296   0.1574   0.0000   0.0000   0.1759   0.0185   0.0000   0.1944   0.1574   0.0278   0.0833
MA  0.1944   0.1852   0.0926   0.0093   0.0000   0.0185   0.7407   0.0463   0.0093   0.0463   0.0926   0.5093   0.3704
MA  0.3241   0.5185   0.6019   0.8241   1.0000   0.9815   0.0000   0.9167   0.9167   0.7037   0.6667   0.1944   0.2963
MA  0.1852   0.0741   0.1759   0.0093   0.0000   0.0000   0.0833   0.0185   0.0741   0.0556   0.0833   0.2685   0.2500
MN  M00933   V$SP1_Q2_01   Sp1
MN  M00932   V$SP1_Q4_01   Sp1
MN  M00931   V$SP1_Q6_01   Sp1
XX
NA  T09118   Sp1   Stimulating Protein 1
SP  mouse, Mus musculus
MN  M00196   V$SP1_Q6   Sp1
MA  0.2963   0.2222   0.1296   0.1574   0.0000   0.0000   0.1759   0.0185   0.0000   0.1944   0.1574   0.0278   0.0833
MA  0.1944   0.1852   0.0926   0.0093   0.0000   0.0185   0.7407   0.0463   0.0093   0.0463   0.0926   0.5093   0.3704
MA  0.3241   0.5185   0.6019   0.8241   1.0000   0.9815   0.0000   0.9167   0.9167   0.7037   0.6667   0.1944   0.2963
MA  0.1852   0.0741   0.1759   0.0093   0.0000   0.0000   0.0833   0.0185   0.0741   0.0556   0.0833   0.2685   0.2500
MN  M00933   V$SP1_Q2_01   Sp1
MN  M00931   V$SP1_Q6_01   Sp1
XX
NA  T00028   YAP1   AP1   PAR1   PDR4   SNQ3   yAP1   YML007W
SP  yeast, Saccharomyces cerevisiae
MN  MY0272   Yap1   (Yeastract)
MA  0.0000   0.0000   1.0000   0.0000   0.0000   1.0000   1.0000
MA  0.0000   0.0000   0.0000   1.0000   0.0000   0.0000   0.0000
MA  0.0000   1.0000   0.0000   0.0000   0.0000   0.0000   0.0000
MA  1.0000   0.0000   0.0000   0.0000   1.0000   0.0000   0.0000
MN  MY0275   Yap1   (Yeastract)
MA  0.0000   0.0000   1.0000   0.0000   0.0000   1.0000   1.0000
MA  0.0000   0.0000   0.0000   1.0000   0.0000   0.0000   0.0000
MA  0.0000   0.0000   0.0000   0.0000   0.0000   0.0000   0.0000
MA  1.0000   1.0000   0.0000   0.0000   1.0000   0.0000   0.0000
MN  MY0274   Yap1   (Yeastract)
MA  0.0000   0.0000   1.0000   0.0000   1.0000   1.0000   1.0000
MA  0.0000   0.0000   0.0000   1.0000   0.0000   0.0000   0.0000
MA  0.0000   0.5000   0.0000   0.0000   0.0000   0.0000   0.0000
MA  1.0000   0.5000   0.0000   0.0000   0.0000   0.0000   0.0000
MN  MY0273   Yap1   (Yeastract)
MA  0.0000   0.0000   1.0000   0.0000   0.0000   0.0000   1.0000
MA  0.0000   0.0000   0.0000   1.0000   0.0000   1.0000   0.0000
MA  0.0000   1.0000   0.0000   0.0000   0.0000   0.0000   0.0000
MA  1.0000   0.0000   0.0000   0.0000   1.0000   0.0000   0.0000
MN  M00199   V$AP1_C   AP-1
MA  0.4183   0.0000   0.0000   0.9284   0.1053   0.0000   0.1201   1.0000   0.0873
MA  0.2009   0.0000   0.0000   0.0000   0.3877   0.0000   0.8799   0.0000   0.1197
MA  0.2672   0.0000   0.8091   0.0000   0.5070   0.0000   0.0000   0.0000   0.5800
MA  0.1135   1.0000   0.1909   0.0716   0.0000   1.0000   0.0000   0.0000   0.2130
XX
NA  T00309   GATA-2
SP  clawed frog, Xenopus laevis
MN  M00203   V$GATA_C   GATA-X
MA  0.4320   0.0000   1.0000   0.0000   1.0000   0.6866   0.2649   0.2475   0.3519   0.2735   0.2931
MA  0.0000   0.0000   0.0000   0.0503   0.0000   0.0890   0.0515   0.1808   0.4145   0.4365   0.2502
MA  0.2705   1.0000   0.0000   0.0000   0.0000   0.1666   0.6321   0.3113   0.1404   0.0417   0.0999
MA  0.2975   0.0000   0.0000   0.9497   0.0000   0.0579   0.0515   0.2604   0.0932   0.2483   0.3568
MN  M00789   V$GATA_Q6   GATA
XX
NA  T10393   GATA-2   GF-1   NF-E1b
SP  chick, Gallus gallus
MN  M00203   V$GATA_C   GATA-X
MA  0.4320   0.0000   1.0000   0.0000   1.0000   0.6866   0.2649   0.2475   0.3519   0.2735   0.2931
MA  0.0000   0.0000   0.0000   0.0503   0.0000   0.0890   0.0515   0.1808   0.4145   0.4365   0.2502
MA  0.2705   1.0000   0.0000   0.0000   0.0000   0.1666   0.6321   0.3113   0.1404   0.0417   0.0999
MA  0.2975   0.0000   0.0000   0.9497   0.0000   0.0579   0.0515   0.2604   0.0932   0.2483   0.3568
MN  M00789   V$GATA_Q6   GATA
MN  M00349   V$GATA2_03   GATA-2
MA  0.5000   0.1667   0.6667   0.0000   1.0000   0.0000   0.7778   0.6667   0.1111   1.0000
MA  0.2222   0.3333   0.1667   0.0000   0.0000   0.0000   0.2222   0.0000   0.2222   0.0000
MA  0.1111   0.5000   0.0000   1.0000   0.0000   0.0000   0.0000   0.1111   0.4444   0.0000
MA  0.1667   0.0000   0.1667   0.0000   0.0000   1.0000   0.0000   0.2222   0.2222   0.0000
MN  M00348   V$GATA2_02   GATA-2
MA  0.4839   0.2258   0.5484   0.0000   1.0000   0.0000   0.9677   0.9355   0.1290   0.5484
MA  0.1613   0.2258   0.1613   0.0000   0.0000   0.0000   0.0323   0.0000   0.2903   0.0968
MA  0.2258   0.3548   0.0000   1.0000   0.0000   0.0000   0.0000   0.0000   0.5484   0.2258
MA  0.1290   0.1935   0.2903   0.0000   0.0000   1.0000   0.0000   0.0645   0.0323   0.1290
XX
NA  T00312   GATA-3
SP  clawed frog, Xenopus laevis
MN  M00203   V$GATA_C   GATA-X
MA  0.4320   0.0000   1.0000   0.0000   1.0000   0.6866   0.2649   0.2475   0.3519   0.2735   0.2931
MA  0.0000   0.0000   0.0000   0.0503   0.0000   0.0890   0.0515   0.1808   0.4145   0.4365   0.2502
MA  0.2705   1.0000   0.0000   0.0000   0.0000   0.1666   0.6321   0.3113   0.1404   0.0417   0.0999
MA  0.2975   0.0000   0.0000   0.9497   0.0000   0.0579   0.0515   0.2604   0.0932   0.2483   0.3568
MN  M00789   V$GATA_Q6   GATA
XX
NA  T08572   GATA-3   GATA3   NF-E1c (chick)
SP  mouse, Mus musculus
MN  M00203   V$GATA_C   GATA-X
MA  0.4320   0.0000   1.0000   0.0000   1.0000   0.6866   0.2649   0.2475   0.3519   0.2735   0.2931
MA  0.0000   0.0000   0.0000   0.0503   0.0000   0.0890   0.0515   0.1808   0.4145   0.4365   0.2502
MA  0.2705   1.0000   0.0000   0.0000   0.0000   0.1666   0.6321   0.3113   0.1404   0.0417   0.0999
MA  0.2975   0.0000   0.0000   0.9497   0.0000   0.0579   0.0515   0.2604   0.0932   0.2483   0.3568
MN  M00789   V$GATA_Q6   GATA
XX
NA  T10392   GATA-3   NF-E1c
SP  chick, Gallus gallus
MN  M00203   V$GATA_C   GATA-X
MA  0.4320   0.0000   1.0000   0.0000   1.0000   0.6866   0.2649   0.2475   0.3519   0.2735   0.2931
MA  0.0000   0.0000   0.0000   0.0503   0.0000   0.0890   0.0515   0.1808   0.4145   0.4365   0.2502
MA  0.2705   1.0000   0.0000   0.0000   0.0000   0.1666   0.6321   0.3113   0.1404   0.0417   0.0999
MA  0.2975   0.0000   0.0000   0.9497   0.0000   0.0579   0.0515   0.2604   0.0932   0.2483   0.3568
MN  M00789   V$GATA_Q6   GATA
MN  M00351   V$GATA3_03   GATA-3
MA  0.6538   0.4231   0.6923   0.0000   1.0000   0.0000   0.3077   0.4231   0.3077   0.8077
MA  0.0769   0.1923   0.0769   0.0000   0.0000   0.0000   0.5385   0.0000   0.0000   0.0769
MA  0.1538   0.1923   0.0000   1.0000   0.0000   0.0000   0.0000   0.0000   0.1923   0.0385
MA  0.1154   0.1923   0.2308   0.0000   0.0000   1.0000   0.1538   0.5769   0.5000   0.0769
MN  M00350   V$GATA3_02   GATA-3
MA  0.4878   0.2439   0.6341   0.0000   1.0000   0.0000   0.7561   0.8293   0.1463   0.6585
MA  0.1707   0.1220   0.1463   0.0000   0.0000   0.0000   0.1220   0.0488   0.1951   0.0488
MA  0.1951   0.5610   0.0488   1.0000   0.0000   0.0000   0.0244   0.0000   0.3659   0.1463
MA  0.1463   0.0732   0.1707   0.0000   0.0000   1.0000   0.0976   0.1220   0.2927   0.1463
XX
NA  T00458   LAC9   K1GAL4   LA1C9
SP  yeast, Kluyveromyces lactis
MN  M00207   F$LAC9_C   LAC9
MA  0.1392   0.0000   0.5000   0.1342   0.0000   0.0000   0.0000   0.7168   0.5728   0.1486   0.5623   0.0000   0.1570   0.0000   0.0000   0.4137   0.2688   0.1502   0.0000   0.0000   0.0000   0.2971
MA  0.2688   0.0000   0.5000   0.0000   1.0000   0.0000   0.0000   0.1440   0.1440   0.2796   0.0000   0.7024   0.0000   0.1342   0.4080   0.1390   0.4336   0.0000   1.0000   1.0000   0.1440   0.1502
MA  0.2976   0.0000   0.0000   0.2987   0.0000   1.0000   1.0000   0.1392   0.0000   0.1486   0.0000   0.0000   0.0000   0.4473   0.1440   0.2971   0.2976   0.0000   0.0000   0.0000   0.8560   0.2796
MA  0.2944   1.0000   0.0000   0.5671   0.0000   0.0000   0.0000   0.0000   0.2832   0.4233   0.4377   0.2976   0.8430   0.4185   0.4480   0.1502   0.0000   0.8498   0.0000   0.0000   0.0000   0.2732
XX
NA  T00665   Oct-2.1   Oct-2C
SP  human, Homo sapiens
MN  M00210   V$OCT_C   OCT-x
MA  0.2124   0.0846   0.1762   0.8622   0.0000   0.0000   0.1496   0.0000   0.0000   0.9085   0.0000   0.6568   0.1319
MA  0.5123   0.0000   0.4547   0.1378   0.0000   0.0000   0.0000   0.0000   1.0000   0.0000   0.0000   0.0000   0.4705
MA  0.0954   0.0816   0.2126   0.0000   0.0000   0.0000   0.0000   0.8504   0.0000   0.0915   0.0000   0.2478   0.0640
MA  0.1799   0.8338   0.1565   0.0000   1.0000   1.0000   0.8504   0.1496   0.0000   0.0000   1.0000   0.0954   0.3337
MN  M00795   V$OCT_Q6   Octamer
XX
NA  T00648   Oct-2.2   IgNF-A   NF-A   NF-A2   NF-III   Oct-2   Oct-2A   OTF-2   OTF-2A   POU2F2A
SP  mouse, Mus musculus
MN  M00210   V$OCT_C   OCT-x
MA  0.2124   0.0846   0.1762   0.8622   0.0000   0.0000   0.1496   0.0000   0.0000   0.9085   0.0000   0.6568   0.1319
MA  0.5123   0.0000   0.4547   0.1378   0.0000   0.0000   0.0000   0.0000   1.0000   0.0000   0.0000   0.0000   0.4705
MA  0.0954   0.0816   0.2126   0.0000   0.0000   0.0000   0.0000   0.8504   0.0000   0.0915   0.0000   0.2478   0.0640
MA  0.1799   0.8338   0.1565   0.0000   1.0000   1.0000   0.8504   0.1496   0.0000   0.0000   1.0000   0.0954   0.3337
MN  M00795   V$OCT_Q6   Octamer
XX
NA  T00964   Oct-2.5   Oct-2B   OTF-2B   POU2F2B
SP  mouse, Mus musculus
MN  M00210   V$OCT_C   OCT-x
MA  0.2124   0.0846   0.1762   0.8622   0.0000   0.0000   0.1496   0.0000   0.0000   0.9085   0.0000   0.6568   0.1319
MA  0.5123   0.0000   0.4547   0.1378   0.0000   0.0000   0.0000   0.0000   1.0000   0.0000   0.0000   0.0000   0.4705
MA  0.0954   0.0816   0.2126   0.0000   0.0000   0.0000   0.0000   0.8504   0.0000   0.0915   0.0000   0.2478   0.0640
MA  0.1799   0.8338   0.1565   0.0000   1.0000   1.0000   0.8504   0.1496   0.0000   0.0000   1.0000   0.0954   0.3337
MN  M00795   V$OCT_Q6   Octamer
XX
NA  T00646   POU2F2
SP  human, Homo sapiens
MN  M00210   V$OCT_C   OCT-x
MA  0.2124   0.0846   0.1762   0.8622   0.0000   0.0000   0.1496   0.0000   0.0000   0.9085   0.0000   0.6568   0.1319
MA  0.5123   0.0000   0.4547   0.1378   0.0000   0.0000   0.0000   0.0000   1.0000   0.0000   0.0000   0.0000   0.4705
MA  0.0954   0.0816   0.2126   0.0000   0.0000   0.0000   0.0000   0.8504   0.0000   0.0915   0.0000   0.2478   0.0640
MA  0.1799   0.8338   0.1565   0.0000   1.0000   1.0000   0.8504   0.1496   0.0000   0.0000   1.0000   0.0954   0.3337
XX
NA  T00715   RAP1   GRF-1   GRFI   Rap1p   repressor-activator binding protein   SBF-E   TUF   YNL216W
SP  yeast, Saccharomyces cerevisiae
MN  MS0014   RAP1   (SCPD)
MA  0.5000   0.2500   1.0000   0.0000   0.0000   0.0000   0.8125   0.1875   0.6875   0.0000   0.6875   0.0000
MA  0.0000   0.7500   0.0000   1.0000   1.0000   0.9375   0.0625   0.1875   0.0000   0.8750   0.1875   0.5000
MA  0.4375   0.0000   0.0000   0.0000   0.0000   0.0000   0.0625   0.3125   0.1250   0.0000   0.0000   0.0625
MA  0.0625   0.0000   0.0000   0.0000   0.0000   0.0625   0.0625   0.3125   0.1875   0.1250   0.1250   0.4375
MN  MY0207   Rap1   (Yeastract)
MA  1.0000   0.0000   1.0000   0.0000   0.0000   0.0000   0.5000   0.0000   1.0000   0.0000   1.0000   0.0000
MA  0.0000   1.0000   0.0000   1.0000   1.0000   1.0000   0.0000   0.5000   0.0000   1.0000   0.0000   0.5000
MA  0.0000   0.0000   0.0000   0.0000   0.0000   0.0000   0.5000   0.0000   0.0000   0.0000   0.0000   0.0000
MA  0.0000   0.0000   0.0000   0.0000   0.0000   0.0000   0.0000   0.5000   0.0000   0.0000   0.0000   0.5000
MN  MY0208   Rap1   (Yeastract)
MA  1.0000   0.0000   1.0000   0.0000   0.0000   0.0000   1.0000   0.0000   1.0000   0.0000   1.0000   0.0000   0.0000   0.0000
MA  0.0000   1.0000   0.0000   1.0000   1.0000   1.0000   0.0000   0.5000   0.0000   1.0000   0.0000   0.5000   0.5000   0.5000
MA  0.0000   0.0000   0.0000   0.0000   0.0000   0.0000   0.0000   0.0000   0.0000   0.0000   0.0000   0.0000   0.0000   0.0000
MA  0.0000   0.0000   0.0000   0.0000   0.0000   0.0000   0.0000   0.5000   0.0000   0.0000   0.0000   0.5000   0.5000   0.5000
MN  M00213   F$RAP1_C   RAP1
MA  0.4649   0.5942   0.4858   1.0000   0.0000   0.0000   0.0000   1.0000   0.1437   0.8049   0.0513   0.7731   0.0584   0.1107
MA  0.1619   0.0000   0.4609   0.0000   1.0000   1.0000   1.0000   0.0000   0.0452   0.0513   0.9487   0.2269   0.4169   0.4845
MA  0.0533   0.3093   0.0533   0.0000   0.0000   0.0000   0.0000   0.0000   0.1937   0.1006   0.0000   0.0000   0.0000   0.1086
MA  0.3198   0.0966   0.0000   0.0000   0.0000   0.0000   0.0000   0.0000   0.6174   0.0432   0.0000   0.0000   0.5248   0.2962
XX
NA  T00763   SRF   SRFx
SP  clawed frog, Xenopus laevis
MN  M00215   V$SRF_C   SRF
MA  0.2655   0.0000   0.0000   0.5556   0.2062   0.7370   0.0723   0.8398   0.2737   0.0000   0.0000   0.2473   0.1307   0.5233   0.1135
MA  0.0000   1.0000   1.0000   0.0926   0.0000   0.0000   0.0949   0.0000   0.0000   0.0000   0.0000   0.4790   0.6125   0.1960   0.1936
MA  0.4764   0.0000   0.0000   0.0000   0.0000   0.0724   0.0000   0.0000   0.0000   1.0000   1.0000   0.1656   0.1907   0.0000   0.3600
MA  0.2581   0.0000   0.0000   0.3518   0.7938   0.1907   0.8328   0.1602   0.7263   0.0000   0.0000   0.1081   0.0661   0.2807   0.3328
MN  M01007   V$SRF_Q5_02   SRF
XX
NA  T01568   MYB.PH3
SP  Petunia hybrida
MN  MA0054   MYB.ph3   TRP-CLUSTER   (Jaspar)
MA  0.2714   0.9143   0.9000   0.0571   0.1429   0.1429   0.1857   0.0429   0.4000
MA  0.0429   0.0143   0.0000   0.8857   0.3857   0.0286   0.1143   0.2429   0.0143
MA  0.0286   0.0286   0.0286   0.0429   0.2286   0.7571   0.0000   0.0143   0.0000
MA  0.6571   0.0429   0.0714   0.0143   0.2429   0.0714   0.7000   0.7000   0.5857
MN  M00218   P$MYBPH3_01   MYB.Ph3
MA  0.5500   0.5122   0.6585   0.8889   0.7333   0.7174   0.0000   0.0652   0.0000   0.0000   0.0000   1.0000   0.0435
MA  0.0750   0.0244   0.0244   0.0000   0.0000   0.0000   1.0000   0.3261   0.0000   0.0000   0.0000   0.0000   0.5652
MA  0.1000   0.1707   0.1707   0.0444   0.1778   0.1739   0.0000   0.5652   1.0000   0.0000   0.0000   0.0000   0.0870
MA  0.2750   0.2927   0.1463   0.0667   0.0889   0.1087   0.0000   0.0435   0.0000   1.0000   1.0000   0.0000   0.3043
MN  M00219   P$MYBPH3_02   MYB.Ph3
MA  0.4800   0.4800   0.4400   0.9615   0.0000   0.0000   0.0000   0.8519   0.0000   0.0000   0.0000   0.8519   0.0909
MA  0.0400   0.0800   0.0800   0.0000   0.0000   0.0000   0.0000   0.0000   0.0000   0.0000   0.0000   0.0000   0.4545
MA  0.2400   0.2800   0.3200   0.0000   1.0000   0.1111   0.0000   0.0000   1.0000   0.0000   0.0000   0.1481   0.3636
MA  0.2400   0.1600   0.1600   0.0385   0.0000   0.8889   1.0000   0.1481   0.0000   1.0000   1.0000   0.0000   0.0909
XX
NA  T01556   SREBP-1a   Sterol Regulatory Element Binding Protein 1a
SP  human, Homo sapiens
MN  M00220   V$SREBP1_01   SREBP-1
MA  0.1333   0.7667   0.0333   0.0000   1.0000   0.0000   0.0667   0.0000   0.0000   0.7778   0.0667
MA  0.3333   0.0333   0.0333   1.0000   0.0000   0.9000   0.2000   0.0000   0.0000   0.1111   0.4000
MA  0.3667   0.1667   0.0000   0.0000   0.0000   0.0333   0.7333   0.0000   1.0000   0.0370   0.1667
MA  0.1667   0.0333   0.9333   0.0000   0.0000   0.0667   0.0000   1.0000   0.0000   0.0741   0.3667
MN  M00776   V$SREBP_Q3   SREBP
MN  M00221   V$SREBP1_02   SREBP-1
MA  0.0000   0.7143   0.0000   0.0000   1.0000   0.0000   0.0000   0.0000   0.0000   1.0000   0.0000
MA  0.1429   0.0000   0.0000   1.0000   0.0000   1.0000   1.0000   1.0000   1.0000   0.0000   1.0000
MA  0.4286   0.2857   0.0000   0.0000   0.0000   0.0000   0.0000   0.0000   0.0000   0.0000   0.0000
MA  0.4286   0.0000   1.0000   0.0000   0.0000   0.0000   0.0000   0.0000   0.0000   0.0000   0.0000
XX
NA  T01569   Hand1   eHand   heart- and neural crest derivatives-expressed 1   Hxt   Th1   Thing1
SP  mouse, Mus musculus
MN  MA0092   Hand1-Tcfe2a   bHLH   (Jaspar)
MA  0.1379   0.3448   0.0690   0.0000   0.0000   0.0000   0.0000   0.3103   0.5517   0.1724
MA  0.2759   0.0000   0.0690   0.9655   0.0000   0.0000   0.1034   0.4828   0.0000   0.1379
MA  0.3448   0.5172   0.0345   0.0000   0.0000   1.0000   0.8621   0.0345   0.1034   0.1379
MA  0.2414   0.1379   0.8276   0.0345   1.0000   0.0000   0.0345   0.1724   0.3448   0.5517
MN  M00222   V$HAND1E47_01   Hand1:E47
MA  0.4138   0.3448   0.2759   0.1379   0.1724   0.1379   0.3448   0.0690   0.0345   0.0000   0.0000   0.0000   0.3448   0.5172   0.2069   0.1724
MA  0.1724   0.1724   0.0690   0.1379   0.0690   0.3448   0.0000   0.0690   0.9310   0.0000   0.0000   0.1034   0.4483   0.0345   0.1724   0.1724
MA  0.1379   0.1379   0.2759   0.4483   0.6207   0.2759   0.5517   0.0000   0.0345   0.0000   1.0000   0.8621   0.0345   0.1034   0.1034   0.1379
MA  0.2759   0.3448   0.3793   0.2759   0.1379   0.2414   0.1034   0.8621   0.0000   1.0000   0.0000   0.0345   0.1724   0.3448   0.5172   0.5172
MN  M01034   V$EBOX_Q6_01   Ebox
XX
NA  T01590   P   B-Myb
SP  maize, Zea mays
MN  M00226   P$P_01   P
MA  0.6944   0.0556   0.0000   0.4722   1.0000   0.0000   0.0278   0.3056   0.1667
MA  0.0833   0.7778   0.8611   0.0000   0.0000   1.0000   0.9444   0.3611   0.2222
MA  0.1111   0.0833   0.0000   0.0000   0.0000   0.0000   0.0000   0.1111   0.4167
MA  0.1111   0.0833   0.1389   0.5278   0.0000   0.0000   0.0278   0.2222   0.1944
XX
NA  T01591   P   B-Myb   P1-rr
SP  maize, Zea mays
MN  M00226   P$P_01   P
MA  0.6944   0.0556   0.0000   0.4722   1.0000   0.0000   0.0278   0.3056   0.1667
MA  0.0833   0.7778   0.8611   0.0000   0.0000   1.0000   0.9444   0.3611   0.2222
MA  0.1111   0.0833   0.0000   0.0000   0.0000   0.0000   0.0000   0.1111   0.4167
MA  0.1111   0.0833   0.1389   0.5278   0.0000   0.0000   0.0278   0.2222   0.1944
XX
NA  T00881   VBP   DBP
SP  chick, Gallus gallus
MN  M00228   V$VBP_01   VBP
MA  0.2222   0.0000   0.0000   0.8333   0.0000   0.4444   0.0000   0.6364   0.9091   0.0909
MA  0.1111   0.0000   0.0000   0.0556   0.7778   0.0000   0.0000   0.3636   0.0000   0.0909
MA  0.6111   0.0000   0.0000   0.1111   0.0556   0.5556   0.0000   0.0000   0.0000   0.2727
MA  0.0556   1.0000   1.0000   0.0000   0.1667   0.0000   1.0000   0.0000   0.0909   0.5455
XX
NA  T01614   Skn-1
SP  Caenorhabditis elegans
MN  M00229   N$SKN1_01   Skn-1
MA  0.1579   0.5263   0.4737   0.1579   0.0000   0.0000   0.0000   1.0000   0.0000   0.0526   0.3684   0.3684
MA  0.3158   0.2105   0.0526   0.0526   0.0000   0.0000   1.0000   0.0000   0.0000   0.4737   0.4211   0.2632
MA  0.0526   0.0526   0.0526   0.0526   1.0000   0.0000   0.0000   0.0000   0.0000   0.2632   0.0526   0.0000
MA  0.4737   0.2105   0.4211   0.7368   0.0000   1.0000   0.0000   0.0000   1.0000   0.2105   0.1579   0.3684
MN  M00230   N$SKN1_02   Skn-1
MA  0.2308   0.5000   0.3571   0.3077   1.0000   0.0000   0.0000   1.0000   0.0000   0.0000   0.4286   0.3571
MA  0.4615   0.0000   0.0714   0.1538   0.0000   0.0000   1.0000   0.0000   0.0000   0.4286   0.2857   0.1429
MA  0.1538   0.0714   0.1429   0.0000   0.0000   0.0000   0.0000   0.0000   0.0000   0.2857   0.0714   0.1429
MA  0.1538   0.4286   0.4286   0.5385   0.0000   1.0000   0.0000   0.0000   1.0000   0.2857   0.2143   0.3571
XX
NA  T01615   Su   Suppressor of Hairless
SP  fruit fly, Drosophila melanogaster
MN  M00234   I$SUH_01   Su(H)
MA  0.6000   0.1000   0.0000   0.0000   0.0000   0.0000   0.3000   0.0000   1.0000   1.0000   0.5000   0.1000   0.1000
MA  0.1000   0.3000   0.4000   0.0000   0.0000   0.0000   0.0000   0.0000   0.0000   0.0000   0.5000   0.7000   0.2000
MA  0.2000   0.3000   0.0000   1.0000   0.0000   1.0000   0.7000   1.0000   0.0000   0.0000   0.0000   0.1000   0.4000
MA  0.1000   0.3000   0.6000   0.0000   1.0000   0.0000   0.0000   0.0000   0.0000   0.0000   0.0000   0.1000   0.3000
XX
NA  T08992   AhR   Ah receptor   aryl hydrocarbon receptor
SP  human, Homo sapiens
MN  M00235   V$AHRARNT_01   AhR:Arnt
MA  0.1700   0.3300   0.3200   0.1400   0.2727   0.2300   0.0891   0.0891   0.0000   0.0000   0.0000   0.0000   0.0000   0.2200   0.3300   0.2000
MA  0.0000   0.0600   0.1600   0.0900   0.1414   0.0900   0.0495   0.3465   0.0000   0.9600   0.0000   0.0000   0.0000   0.6100   0.5000   0.4000
MA  0.3300   0.2800   0.2600   0.4800   0.4040   0.3600   0.2277   0.0891   0.9600   0.0000   1.0000   0.0000   1.0000   0.0000   0.0000   0.4000
MA  0.5000   0.3300   0.2600   0.2900   0.1818   0.3200   0.6337   0.4752   0.0400   0.0400   0.0000   1.0000   0.0000   0.1700   0.1700   0.0000
MN  M00976   V$AHRHIF_Q6   AhR, Arnt, HIF-1
MN  M00778   V$AHR_Q5   AhR
MN  M00237   V$AHRARNT_02   AhR:Arnt
MA  0.1600   0.3200   0.0800   0.1200   0.7200   0.0000   0.0000   0.0000   0.0000   0.0000   0.0000   0.0000   0.4800   0.0800   0.4800   0.4000   0.0000   0.0000   0.0000
MA  0.0400   0.0800   0.2400   0.1200   0.0000   0.0000   0.5200   0.0000   1.0000   0.0000   0.0000   0.0000   0.3600   0.5600   0.0000   0.0400   0.4000   0.7200   1.0000
MA  0.7600   0.4800   0.5600   0.4400   0.2400   0.1600   0.0000   1.0000   0.0000   1.0000   0.0000   1.0000   0.0000   0.2800   0.0800   0.3200   0.4000   0.1600   0.0000
MA  0.0400   0.1200   0.1200   0.3200   0.0400   0.8400   0.4800   0.0000   0.0000   0.0000   1.0000   0.0000   0.1600   0.0800   0.4400   0.2400   0.2000   0.1200   0.0000
XX
NA  T01346   Arnt   Ah receptor nuclear translocator   aryl hydrocarbon receptor nuclear translocator   HIF-1beta   hypoxia-inducible factor 1beta
SP  human, Homo sapiens
MN  M00235   V$AHRARNT_01   AhR:Arnt
MA  0.1700   0.3300   0.3200   0.1400   0.2727   0.2300   0.0891   0.0891   0.0000   0.0000   0.0000   0.0000   0.0000   0.2200   0.3300   0.2000
MA  0.0000   0.0600   0.1600   0.0900   0.1414   0.0900   0.0495   0.3465   0.0000   0.9600   0.0000   0.0000   0.0000   0.6100   0.5000   0.4000
MA  0.3300   0.2800   0.2600   0.4800   0.4040   0.3600   0.2277   0.0891   0.9600   0.0000   1.0000   0.0000   1.0000   0.0000   0.0000   0.4000
MA  0.5000   0.3300   0.2600   0.2900   0.1818   0.3200   0.6337   0.4752   0.0400   0.0400   0.0000   1.0000   0.0000   0.1700   0.1700   0.0000
MN  M00976   V$AHRHIF_Q6   AhR, Arnt, HIF-1
MN  M00539   V$ARNT_02   Arnt
MA  0.1667   0.3333   0.3333   0.3333   0.2381   0.3571   0.1429   0.0000   1.0000   0.0000   0.0000   0.0000   0.0000   0.6667   0.0714   0.2381   0.1905   0.2143   0.0714   0.1190
MA  0.3810   0.3095   0.1905   0.2857   0.1667   0.1190   0.0000   1.0000   0.0000   1.0000   0.0000   0.0000   0.0000   0.1905   0.4524   0.3571   0.1905   0.2619   0.2857   0.3333
MA  0.3333   0.2857   0.2619   0.1905   0.3571   0.4524   0.1905   0.0000   0.0000   0.0000   1.0000   0.0000   1.0000   0.0000   0.1190   0.1667   0.2857   0.1905   0.3095   0.3810
MA  0.1190   0.0714   0.2143   0.1905   0.2381   0.0714   0.6667   0.0000   0.0000   0.0000   0.0000   1.0000   0.0000   0.1429   0.3571   0.2381   0.3333   0.3333   0.3333   0.1667
MN  M00237   V$AHRARNT_02   AhR:Arnt
MA  0.1600   0.3200   0.0800   0.1200   0.7200   0.0000   0.0000   0.0000   0.0000   0.0000   0.0000   0.0000   0.4800   0.0800   0.4800   0.4000   0.0000   0.0000   0.0000
MA  0.0400   0.0800   0.2400   0.1200   0.0000   0.0000   0.5200   0.0000   1.0000   0.0000   0.0000   0.0000   0.3600   0.5600   0.0000   0.0400   0.4000   0.7200   1.0000
MA  0.7600   0.4800   0.5600   0.4400   0.2400   0.1600   0.0000   1.0000   0.0000   1.0000   0.0000   1.0000   0.0000   0.2800   0.0800   0.3200   0.4000   0.1600   0.0000
MA  0.0400   0.1200   0.1200   0.3200   0.0400   0.8400   0.4800   0.0000   0.0000   0.0000   1.0000   0.0000   0.1600   0.0800   0.4400   0.2400   0.2000   0.1200   0.0000
MN  M00236   V$ARNT_01   Arnt
MA  0.2475   0.3000   0.3300   0.3300   0.1683   0.2000   0.9500   0.0000   0.0000   0.0000   0.0000   0.2376   0.1400   0.1683   0.1000   0.1287
MA  0.1287   0.0000   0.0000   0.0800   0.1683   0.8000   0.0000   1.0000   0.0000   0.0000   0.0000   0.3465   0.3600   0.4158   0.2000   0.3762
MA  0.4950   0.3000   0.2500   0.4200   0.2475   0.0000   0.0500   0.0000   1.0000   0.0000   1.0000   0.2376   0.1400   0.2475   0.4000   0.2475
MA  0.1287   0.4000   0.4200   0.1700   0.4158   0.0000   0.0000   0.0000   0.0000   1.0000   0.0000   0.1782   0.3600   0.1683   0.3000   0.2475
XX
NA  T01798   Arnt   Ah receptor nuclear translocator   aryl hydrocarbon receptor nuclear translocator   HIF-1beta   hypoxia-inducible factor 1beta
SP  rat, Rattus norvegicus
MN  M00235   V$AHRARNT_01   AhR:Arnt
MA  0.1700   0.3300   0.3200   0.1400   0.2727   0.2300   0.0891   0.0891   0.0000   0.0000   0.0000   0.0000   0.0000   0.2200   0.3300   0.2000
MA  0.0000   0.0600   0.1600   0.0900   0.1414   0.0900   0.0495   0.3465   0.0000   0.9600   0.0000   0.0000   0.0000   0.6100   0.5000   0.4000
MA  0.3300   0.2800   0.2600   0.4800   0.4040   0.3600   0.2277   0.0891   0.9600   0.0000   1.0000   0.0000   1.0000   0.0000   0.0000   0.4000
MA  0.5000   0.3300   0.2600   0.2900   0.1818   0.3200   0.6337   0.4752   0.0400   0.0400   0.0000   1.0000   0.0000   0.1700   0.1700   0.0000
MN  M00976   V$AHRHIF_Q6   AhR, Arnt, HIF-1
MN  M00539   V$ARNT_02   Arnt
MA  0.1667   0.3333   0.3333   0.3333   0.2381   0.3571   0.1429   0.0000   1.0000   0.0000   0.0000   0.0000   0.0000   0.6667   0.0714   0.2381   0.1905   0.2143   0.0714   0.1190
MA  0.3810   0.3095   0.1905   0.2857   0.1667   0.1190   0.0000   1.0000   0.0000   1.0000   0.0000   0.0000   0.0000   0.1905   0.4524   0.3571   0.1905   0.2619   0.2857   0.3333
MA  0.3333   0.2857   0.2619   0.1905   0.3571   0.4524   0.1905   0.0000   0.0000   0.0000   1.0000   0.0000   1.0000   0.0000   0.1190   0.1667   0.2857   0.1905   0.3095   0.3810
MA  0.1190   0.0714   0.2143   0.1905   0.2381   0.0714   0.6667   0.0000   0.0000   0.0000   0.0000   1.0000   0.0000   0.1429   0.3571   0.2381   0.3333   0.3333   0.3333   0.1667
MN  M00237   V$AHRARNT_02   AhR:Arnt
MA  0.1600   0.3200   0.0800   0.1200   0.7200   0.0000   0.0000   0.0000   0.0000   0.0000   0.0000   0.0000   0.4800   0.0800   0.4800   0.4000   0.0000   0.0000   0.0000
MA  0.0400   0.0800   0.2400   0.1200   0.0000   0.0000   0.5200   0.0000   1.0000   0.0000   0.0000   0.0000   0.3600   0.5600   0.0000   0.0400   0.4000   0.7200   1.0000
MA  0.7600   0.4800   0.5600   0.4400   0.2400   0.1600   0.0000   1.0000   0.0000   1.0000   0.0000   1.0000   0.0000   0.2800   0.0800   0.3200   0.4000   0.1600   0.0000
MA  0.0400   0.1200   0.1200   0.3200   0.0400   0.8400   0.4800   0.0000   0.0000   0.0000   1.0000   0.0000   0.1600   0.0800   0.4400   0.2400   0.2000   0.1200   0.0000
MN  M00236   V$ARNT_01   Arnt
MA  0.2475   0.3000   0.3300   0.3300   0.1683   0.2000   0.9500   0.0000   0.0000   0.0000   0.0000   0.2376   0.1400   0.1683   0.1000   0.1287
MA  0.1287   0.0000   0.0000   0.0800   0.1683   0.8000   0.0000   1.0000   0.0000   0.0000   0.0000   0.3465   0.3600   0.4158   0.2000   0.3762
MA  0.4950   0.3000   0.2500   0.4200   0.2475   0.0000   0.0500   0.0000   1.0000   0.0000   1.0000   0.2376   0.1400   0.2475   0.4000   0.2475
MA  0.1287   0.4000   0.4200   0.1700   0.4158   0.0000   0.0000   0.0000   0.0000   1.0000   0.0000   0.1782   0.3600   0.1683   0.3000   0.2475
XX
NA  T10458   Arnt   Ah receptor nuclear translocator   aryl hydrocarbon receptor nuclear translocator   HIF-1beta   hypoxia-inducible factor 1beta
SP  mouse, Mus musculus
MN  M00235   V$AHRARNT_01   AhR:Arnt
MA  0.1700   0.3300   0.3200   0.1400   0.2727   0.2300   0.0891   0.0891   0.0000   0.0000   0.0000   0.0000   0.0000   0.2200   0.3300   0.2000
MA  0.0000   0.0600   0.1600   0.0900   0.1414   0.0900   0.0495   0.3465   0.0000   0.9600   0.0000   0.0000   0.0000   0.6100   0.5000   0.4000
MA  0.3300   0.2800   0.2600   0.4800   0.4040   0.3600   0.2277   0.0891   0.9600   0.0000   1.0000   0.0000   1.0000   0.0000   0.0000   0.4000
MA  0.5000   0.3300   0.2600   0.2900   0.1818   0.3200   0.6337   0.4752   0.0400   0.0400   0.0000   1.0000   0.0000   0.1700   0.1700   0.0000
MN  M00976   V$AHRHIF_Q6   AhR, Arnt, HIF-1
MN  M00539   V$ARNT_02   Arnt
MA  0.1667   0.3333   0.3333   0.3333   0.2381   0.3571   0.1429   0.0000   1.0000   0.0000   0.0000   0.0000   0.0000   0.6667   0.0714   0.2381   0.1905   0.2143   0.0714   0.1190
MA  0.3810   0.3095   0.1905   0.2857   0.1667   0.1190   0.0000   1.0000   0.0000   1.0000   0.0000   0.0000   0.0000   0.1905   0.4524   0.3571   0.1905   0.2619   0.2857   0.3333
MA  0.3333   0.2857   0.2619   0.1905   0.3571   0.4524   0.1905   0.0000   0.0000   0.0000   1.0000   0.0000   1.0000   0.0000   0.1190   0.1667   0.2857   0.1905   0.3095   0.3810
MA  0.1190   0.0714   0.2143   0.1905   0.2381   0.0714   0.6667   0.0000   0.0000   0.0000   0.0000   1.0000   0.0000   0.1429   0.3571   0.2381   0.3333   0.3333   0.3333   0.1667
MN  M00237   V$AHRARNT_02   AhR:Arnt
MA  0.1600   0.3200   0.0800   0.1200   0.7200   0.0000   0.0000   0.0000   0.0000   0.0000   0.0000   0.0000   0.4800   0.0800   0.4800   0.4000   0.0000   0.0000   0.0000
MA  0.0400   0.0800   0.2400   0.1200   0.0000   0.0000   0.5200   0.0000   1.0000   0.0000   0.0000   0.0000   0.3600   0.5600   0.0000   0.0400   0.4000   0.7200   1.0000
MA  0.7600   0.4800   0.5600   0.4400   0.2400   0.1600   0.0000   1.0000   0.0000   1.0000   0.0000   1.0000   0.0000   0.2800   0.0800   0.3200   0.4000   0.1600   0.0000
MA  0.0400   0.1200   0.1200   0.3200   0.0400   0.8400   0.4800   0.0000   0.0000   0.0000   1.0000   0.0000   0.1600   0.0800   0.4400   0.2400   0.2000   0.1200   0.0000
MN  M00236   V$ARNT_01   Arnt
MA  0.2475   0.3000   0.3300   0.3300   0.1683   0.2000   0.9500   0.0000   0.0000   0.0000   0.0000   0.2376   0.1400   0.1683   0.1000   0.1287
MA  0.1287   0.0000   0.0000   0.0800   0.1683   0.8000   0.0000   1.0000   0.0000   0.0000   0.0000   0.3465   0.3600   0.4158   0.2000   0.3762
MA  0.4950   0.3000   0.2500   0.4200   0.2475   0.0000   0.0500   0.0000   1.0000   0.0000   1.0000   0.2376   0.1400   0.2475   0.4000   0.2475
MA  0.1287   0.4000   0.4200   0.1700   0.4158   0.0000   0.0000   0.0000   0.0000   1.0000   0.0000   0.1782   0.3600   0.1683   0.3000   0.2475
XX
NA  T00886   v-ErbA   c-ErbA   c-ErbA-alpha   c-ErbAalpha
SP  AEV, avian erythroblastosis virus
MN  M00239   V$T3R_01   v-ErbA
MA  0.1765   0.4706   0.1765   0.0000   0.4118   0.9412   0.0000   0.0000   0.0000   0.0000   1.0000   0.1176   0.1176   0.1176   0.1765   0.3529
MA  0.4118   0.1765   0.2353   0.0000   0.0588   0.0000   0.0000   0.0000   0.0000   1.0000   0.0000   0.7059   0.1765   0.4706   0.3529   0.2941
MA  0.4118   0.1176   0.2941   0.0588   0.5294   0.0588   1.0000   1.0000   0.0000   0.0000   0.0000   0.0000   0.5882   0.4118   0.1765   0.1765
MA  0.0000   0.2353   0.2941   0.9412   0.0000   0.0000   0.0000   0.0000   1.0000   0.0000   0.0000   0.1765   0.1176   0.0000   0.2941   0.1765
XX
NA  T01675   Nkx2-5   cardiac-specific homeobox protein   Csx   Nkx-2.5
SP  mouse, Mus musculus
MN  MA0063   Nkx2-5   HOMEO   (Jaspar)
MA  0.4118   0.0000   1.0000   1.0000   0.0000   0.2353   0.1176
MA  0.0000   0.2353   0.0000   0.0000   0.0000   0.1176   0.0588
MA  0.0588   0.0000   0.0000   0.0000   0.4118   0.0000   0.6471
MA  0.5294   0.7647   0.0000   0.0000   0.5882   0.6471   0.1765
MN  M00240   V$NKX25_01   Nkx2-5
MA  0.1429   0.0000   1.0000   1.0000   0.0000   0.0000   0.1429
MA  0.0000   0.5714   0.0000   0.0000   0.0000   0.0000   0.0000
MA  0.1429   0.0000   0.0000   0.0000   1.0000   0.0000   0.8571
MA  0.7143   0.4286   0.0000   0.0000   0.0000   1.0000   0.0000
MN  M01043   V$NKX25_Q5   Nkx2-5
MN  M00241   V$NKX25_02   Nkx2-5
MA  0.0000   0.4000   0.0000   1.0000   1.0000   0.0000   0.2000   0.2000
MA  0.8000   0.0000   0.0000   0.0000   0.0000   0.0000   0.0000   0.2000
MA  0.2000   0.0000   0.0000   0.0000   0.0000   0.0000   0.0000   0.6000
MA  0.0000   0.6000   1.0000   0.0000   0.0000   1.0000   0.8000   0.0000
XX
NA  T01352   PPAR-alpha   NR1C1   peroxisome proliferator-activated receptor alpha   PPARalpha
SP  clawed frog, Xenopus laevis
MN  M00242   V$PPARA_01   PPARalpha:RXRalpha
MA  0.1429   0.5714   0.5714   0.7143   0.5714   0.1429   0.0000   0.8571   0.0000   0.0000   0.1429   0.1429   1.0000   0.7143   1.0000   0.0000   0.0000   0.0000   0.0000   0.8571
MA  0.7143   0.1429   0.0000   0.1429   0.0000   0.7143   0.2857   0.0000   0.0000   0.0000   0.2857   0.8571   0.0000   0.0000   0.0000   0.0000   0.0000   0.0000   0.8571   0.0000
MA  0.1429   0.0000   0.4286   0.1429   0.1429   0.1429   0.0000   0.1429   1.0000   1.0000   0.1429   0.0000   0.0000   0.0000   0.0000   1.0000   0.7143   0.0000   0.1429   0.0000
MA  0.0000   0.2857   0.0000   0.0000   0.2857   0.0000   0.7143   0.0000   0.0000   0.0000   0.4286   0.0000   0.0000   0.2857   0.0000   0.0000   0.2857   1.0000   0.0000   0.1429
MN  M00763   V$PPAR_DR1_Q2   PPAR direct repeat 1
MN  M00518   V$PPARA_02   PPARalpha:RXRalpha
XX
NA  T08431   PPAR-alpha   NR1C1   peroxisome proliferator-activated receptor   peroxisome proliferator-activated receptor alpha   PPAR   PPARalpha
SP  mouse, Mus musculus
MN  M00242   V$PPARA_01   PPARalpha:RXRalpha
MA  0.1429   0.5714   0.5714   0.7143   0.5714   0.1429   0.0000   0.8571   0.0000   0.0000   0.1429   0.1429   1.0000   0.7143   1.0000   0.0000   0.0000   0.0000   0.0000   0.8571
MA  0.7143   0.1429   0.0000   0.1429   0.0000   0.7143   0.2857   0.0000   0.0000   0.0000   0.2857   0.8571   0.0000   0.0000   0.0000   0.0000   0.0000   0.0000   0.8571   0.0000
MA  0.1429   0.0000   0.4286   0.1429   0.1429   0.1429   0.0000   0.1429   1.0000   1.0000   0.1429   0.0000   0.0000   0.0000   0.0000   1.0000   0.7143   0.0000   0.1429   0.0000
MA  0.0000   0.2857   0.0000   0.0000   0.2857   0.0000   0.7143   0.0000   0.0000   0.0000   0.4286   0.0000   0.0000   0.2857   0.0000   0.0000   0.2857   1.0000   0.0000   0.1429
MN  M00763   V$PPAR_DR1_Q2   PPAR direct repeat 1
MN  M00518   V$PPARA_02   PPARalpha:RXRalpha
XX
NA  T08991   PPAR-alpha   NR1C1   peroxisome proliferator-activated receptor   peroxisome proliferator-activated receptor alpha   PPAR   PPARalpha
SP  rat, Rattus norvegicus
MN  M00242   V$PPARA_01   PPARalpha:RXRalpha
MA  0.1429   0.5714   0.5714   0.7143   0.5714   0.1429   0.0000   0.8571   0.0000   0.0000   0.1429   0.1429   1.0000   0.7143   1.0000   0.0000   0.0000   0.0000   0.0000   0.8571
MA  0.7143   0.1429   0.0000   0.1429   0.0000   0.7143   0.2857   0.0000   0.0000   0.0000   0.2857   0.8571   0.0000   0.0000   0.0000   0.0000   0.0000   0.0000   0.8571   0.0000
MA  0.1429   0.0000   0.4286   0.1429   0.1429   0.1429   0.0000   0.1429   1.0000   1.0000   0.1429   0.0000   0.0000   0.0000   0.0000   1.0000   0.7143   0.0000   0.1429   0.0000
MA  0.0000   0.2857   0.0000   0.0000   0.2857   0.0000   0.7143   0.0000   0.0000   0.0000   0.4286   0.0000   0.0000   0.2857   0.0000   0.0000   0.2857   1.0000   0.0000   0.1429
MN  M00763   V$PPAR_DR1_Q2   PPAR direct repeat 1
MN  M00518   V$PPARA_02   PPARalpha:RXRalpha
XX
NA  T00244   Egr-1   early growth response protein 1   Early Growth Responsive protein 1   EGR1   Krox-24   NGFI-A   TIS-8   zif268
SP  mouse, Mus musculus
MN  M00243   V$EGR1_01   Egr-1
MA  0.4545   0.0510   0.0730   0.0000   0.0180   0.0000   0.3090   0.0000   0.0000   0.1270   0.0000   0.0000
MA  0.0609   0.0260   0.0000   0.9820   0.0000   0.0180   0.0000   0.0000   0.0000   0.7640   0.0000   0.0000
MA  0.0609   0.0510   0.9270   0.0000   0.9820   0.1451   0.6910   1.0000   1.0000   0.0000   1.0000   0.4230
MA  0.4236   0.8720   0.0000   0.0180   0.0000   0.8368   0.0000   0.0000   0.0000   0.1090   0.0000   0.5770
MN  M00982   V$KROX_Q6   KROX
MN  M00807   V$EGR_Q6   Egr
XX
NA  T00455   Egr-1   early growth response 1   EGR1   Krox-24   NGFI-A   TIS-8   zif268
SP  mouse, Mus musculus
MN  M00243   V$EGR1_01   Egr-1
MA  0.4545   0.0510   0.0730   0.0000   0.0180   0.0000   0.3090   0.0000   0.0000   0.1270   0.0000   0.0000
MA  0.0609   0.0260   0.0000   0.9820   0.0000   0.0180   0.0000   0.0000   0.0000   0.7640   0.0000   0.0000
MA  0.0609   0.0510   0.9270   0.0000   0.9820   0.1451   0.6910   1.0000   1.0000   0.0000   1.0000   0.4230
MA  0.4236   0.8720   0.0000   0.0180   0.0000   0.8368   0.0000   0.0000   0.0000   0.1090   0.0000   0.5770
MN  M00982   V$KROX_Q6   KROX
XX
NA  T09462   Egr-1   AT225   early growth response protein 1   Early Growth Responsive factor 1   ETR103   Krox-24   NGFI-A   zif268
SP  human, Homo sapiens
MN  M00243   V$EGR1_01   Egr-1
MA  0.4545   0.0510   0.0730   0.0000   0.0180   0.0000   0.3090   0.0000   0.0000   0.1270   0.0000   0.0000
MA  0.0609   0.0260   0.0000   0.9820   0.0000   0.0180   0.0000   0.0000   0.0000   0.7640   0.0000   0.0000
MA  0.0609   0.0510   0.9270   0.0000   0.9820   0.1451   0.6910   1.0000   1.0000   0.0000   1.0000   0.4230
MA  0.4236   0.8720   0.0000   0.0180   0.0000   0.8368   0.0000   0.0000   0.0000   0.1090   0.0000   0.5770
MN  M00982   V$KROX_Q6   KROX
MN  M00807   V$EGR_Q6   Egr
XX
NA  T10132   Egr-1   Early Growth Responsive factor 1   EGR1   Krox-24   NGFI-A   TIS-8   zif268
SP  rat, Rattus norvegicus
MN  M00243   V$EGR1_01   Egr-1
MA  0.4545   0.0510   0.0730   0.0000   0.0180   0.0000   0.3090   0.0000   0.0000   0.1270   0.0000   0.0000
MA  0.0609   0.0260   0.0000   0.9820   0.0000   0.0180   0.0000   0.0000   0.0000   0.7640   0.0000   0.0000
MA  0.0609   0.0510   0.9270   0.0000   0.9820   0.1451   0.6910   1.0000   1.0000   0.0000   1.0000   0.4230
MA  0.4236   0.8720   0.0000   0.0180   0.0000   0.8368   0.0000   0.0000   0.0000   0.1090   0.0000   0.5770
MN  M00982   V$KROX_Q6   KROX
MN  M00807   V$EGR_Q6   Egr
XX
NA  T08340   Egr-2   EGR2 (human)   Krox-20
SP  mouse, Mus musculus
MN  M00246   V$EGR2_01   Egr-2
MA  0.3180   0.0559   0.0380   0.0629   0.0000   0.0000   0.3750   0.0000   0.0000   0.0500   0.0130   0.0260
MA  0.0910   0.0370   0.0000   0.8991   0.0000   0.0000   0.0000   0.0000   0.0000   0.8250   0.0000   0.0260
MA  0.2500   0.0929   0.9620   0.0000   1.0000   0.0000   0.6250   1.0000   1.0000   0.0000   0.9740   0.4486
MA  0.3410   0.8142   0.0000   0.0380   0.0000   1.0000   0.0000   0.0000   0.0000   0.1250   0.0130   0.4995
MN  M00982   V$KROX_Q6   KROX
XX
NA  T10400   Egr-2   AT591   early growth response protein 2   EGR2   Krox-20 (mouse)
SP  human, Homo sapiens
MN  M00246   V$EGR2_01   Egr-2
MA  0.3180   0.0559   0.0380   0.0629   0.0000   0.0000   0.3750   0.0000   0.0000   0.0500   0.0130   0.0260
MA  0.0910   0.0370   0.0000   0.8991   0.0000   0.0000   0.0000   0.0000   0.0000   0.8250   0.0000   0.0260
MA  0.2500   0.0929   0.9620   0.0000   1.0000   0.0000   0.6250   1.0000   1.0000   0.0000   0.9740   0.4486
MA  0.3410   0.8142   0.0000   0.0380   0.0000   1.0000   0.0000   0.0000   0.0000   0.1250   0.0130   0.4995
MN  M00982   V$KROX_Q6   KROX
MN  M00807   V$EGR_Q6   Egr
XX
NA  T01679   PacC
SP  Aspergillus nidulans, Emericella nidulans
MN  M00247   F$PACC_01   PacC
MA  0.4000   0.4000   0.0000   0.2000   0.0000   0.0000   0.0000   1.0000   0.6000   0.0000   0.4000   0.2000   0.2000   0.4000   0.2000   0.2000   0.2000
MA  0.4000   0.4000   0.8000   0.2000   0.0000   1.0000   1.0000   0.0000   0.0000   0.0000   0.6000   0.2000   0.2000   0.4000   0.4000   0.4000   0.2000
MA  0.2000   0.0000   0.2000   0.4000   1.0000   0.0000   0.0000   0.0000   0.4000   1.0000   0.0000   0.6000   0.4000   0.0000   0.4000   0.0000   0.2000
MA  0.0000   0.2000   0.0000   0.2000   0.0000   0.0000   0.0000   0.0000   0.0000   0.0000   0.0000   0.0000   0.2000   0.2000   0.0000   0.4000   0.4000
XX
NA  T01862   POU2F1b   2810482H01Rik   alpha-H1   IgNF-A   NF-A   NF-A1   NF-III   OBP100   Oct-1   Oct-1A   Oct-1B   Oct-1C   oct-B1A   oct-B1B   octamer-binding factor   OTF-1   OTF1   POU domain, class 2, transcription factor 1   POU2F1   TRF
SP  mouse, Mus musculus
MN  M00248   V$OCT1_07   Oct-1
MA  0.2316   0.2200   0.0594   1.0000   0.0000   0.0000   0.0000   0.2400   1.0000   1.0000   0.0000   0.0000
MA  0.0632   0.2800   0.0594   0.0000   0.0000   0.0000   0.3939   0.0000   0.0000   0.0000   0.0000   0.0000
MA  0.1158   0.2800   0.0000   0.0000   0.0000   0.9500   0.3232   0.0000   0.0000   0.0000   0.0000   0.0000
MA  0.5895   0.2200   0.8812   0.0000   1.0000   0.0500   0.2828   0.7600   0.0000   0.0000   1.0000   1.0000
MN  M00795   V$OCT_Q6   Octamer
MN  M00342   V$OCT1_B   Oct-1
XX
NA  T01863   POU2F1c   2810482H01Rik   alpha-H1   IgNF-A   NF-A   NF-A1   NF-III   OBP100   Oct-1   Oct-1A   Oct-1B   Oct-1C   oct-B1A   oct-B1B   octamer-binding factor   OTF-1   OTF1   POU domain, class 2, transcription factor 1   POU2F1   TRF
SP  mouse, Mus musculus
MN  M00248   V$OCT1_07   Oct-1
MA  0.2316   0.2200   0.0594   1.0000   0.0000   0.0000   0.0000   0.2400   1.0000   1.0000   0.0000   0.0000
MA  0.0632   0.2800   0.0594   0.0000   0.0000   0.0000   0.3939   0.0000   0.0000   0.0000   0.0000   0.0000
MA  0.1158   0.2800   0.0000   0.0000   0.0000   0.9500   0.3232   0.0000   0.0000   0.0000   0.0000   0.0000
MA  0.5895   0.2200   0.8812   0.0000   1.0000   0.0500   0.2828   0.7600   0.0000   0.0000   1.0000   1.0000
MN  M00795   V$OCT_Q6   Octamer
MN  M00342   V$OCT1_B   Oct-1
XX
NA  T00299   CHOP-10   C/EBP homologous protein 10   C/EBP-homologous protein   CHOP   CHOP-10 (mouse)   DDIT3   DNA-damage inducible transcript 3   GADD 153   GADD153   growth arrest and DNA-damage-inducible protein 153
SP  long-tailed hamster, Cricetulus longicaudatus
MN  M00249   V$CHOP_01   CHOP:C/EBPalpha
MA  0.3590   0.2821   0.4615   0.0000   0.0000   0.1026   0.9744   0.9231   0.0000   0.3590   0.1026   0.0000   0.0256
MA  0.1795   0.1795   0.0769   0.0256   0.0000   0.8462   0.0256   0.0513   0.1538   0.4359   0.5897   0.6667   0.6923
MA  0.3077   0.3590   0.3846   0.0000   0.9744   0.0000   0.0000   0.0256   0.0000   0.1282   0.2308   0.1538   0.1026
MA  0.1538   0.1795   0.0769   0.9744   0.0256   0.0513   0.0000   0.0000   0.8462   0.0769   0.0769   0.1795   0.1795
XX
NA  T10665   Gfi1   GFI1   growth factor independence 1   growth factor independent 1
SP  rat, Rattus norvegicus
MN  M00250   V$GFI1_01   Gfi-1
MA  0.4000   0.3158   0.4000   0.3929   0.3548   0.3030   0.1500   0.7273   1.0000   1.0000   0.0000   0.0000   0.6863   0.1224   0.4375   0.0833   0.0652   0.3864   0.2000   0.3056   0.1379   0.1538   0.3043   0.1905
MA  0.2000   0.3158   0.2800   0.2143   0.1935   0.2727   0.3500   0.1364   0.0000   0.0000   0.0000   1.0000   0.0392   0.5306   0.0000   0.0833   0.5652   0.2273   0.2250   0.1667   0.3448   0.3077   0.3478   0.3333
MA  0.2000   0.2105   0.1600   0.2857   0.2903   0.2121   0.1000   0.0909   0.0000   0.0000   0.0000   0.0000   0.0196   0.2653   0.1875   0.7500   0.0652   0.1364   0.2250   0.2778   0.1379   0.3846   0.1304   0.2381
MA  0.2000   0.1579   0.1600   0.1071   0.1613   0.2121   0.4000   0.0455   0.0000   0.0000   1.0000   0.0000   0.2549   0.0816   0.3750   0.0833   0.3043   0.2500   0.3500   0.2500   0.3793   0.1538   0.2174   0.2381
MN  M01067   V$GFI1_Q6   Gfi1
XX
NA  T00797   TBP   dTFIID   dTFIIDtau   TATA-binding protein
SP  fruit fly, Drosophila melanogaster
MN  M00252   V$TATA_01   TATA
MA  0.1568   0.0411   0.9049   0.0077   0.9100   0.6889   0.9254   0.5707   0.3985   0.1440   0.2134   0.2108   0.2108   0.1748   0.1979
MA  0.3728   0.1183   0.0000   0.0257   0.0000   0.0000   0.0077   0.0051   0.1131   0.3470   0.3779   0.3265   0.3033   0.2751   0.2596
MA  0.3907   0.0463   0.0051   0.0051   0.0129   0.0000   0.0514   0.1131   0.4036   0.3856   0.3290   0.3290   0.3290   0.3573   0.3599
MA  0.0797   0.7943   0.0900   0.9614   0.0771   0.3111   0.0154   0.3111   0.0848   0.1234   0.0797   0.1337   0.1568   0.1928   0.1825
XX
NA  T01974   REST-form1   neuron-restrictive silencer factor   NRSF   RE-1 silencing transcription factor   RE1-silencing transcription factor   REST   X2-box repressor   XBR
SP  human, Homo sapiens
MN  M00256   V$NRSF_01   NRSF
MA  0.0714   0.0000   0.0000   1.0000   0.0000   0.0000   1.0000   0.0000   0.0000   0.6071   0.1429   0.0357   0.0000   0.8214   0.0000   1.0000   0.0000   0.3571   0.2500   0.0714   0.1429
MA  0.0714   0.1429   0.9643   0.0000   0.0000   0.9643   0.0000   1.0000   1.0000   0.0000   0.7143   0.0000   0.0000   0.0357   0.9286   0.0000   0.0000   0.6071   0.1429   0.5714   0.7857
MA  0.1071   0.1071   0.0000   0.0000   1.0000   0.0000   0.0000   0.0000   0.0000   0.2500   0.0714   0.9643   1.0000   0.0000   0.0714   0.0000   1.0000   0.0000   0.5714   0.2857   0.0000
MA  0.7500   0.7500   0.0357   0.0000   0.0000   0.0357   0.0000   0.0000   0.0000   0.1429   0.0714   0.0000   0.0000   0.1429   0.0000   0.0000   0.0000   0.0357   0.0357   0.0714   0.0714
MN  M01028   V$NRSF_Q4   NRSF
MN  M00325   V$NRSE_B   NRSE
XX
NA  T01973   REST-form2   neuron-restrictive silencer factor   NRSF   RE-1 silencing transcription factor   RE1-silencing transcription factor   REST   X2-box repressor   XBR
SP  human, Homo sapiens
MN  M00256   V$NRSF_01   NRSF
MA  0.0714   0.0000   0.0000   1.0000   0.0000   0.0000   1.0000   0.0000   0.0000   0.6071   0.1429   0.0357   0.0000   0.8214   0.0000   1.0000   0.0000   0.3571   0.2500   0.0714   0.1429
MA  0.0714   0.1429   0.9643   0.0000   0.0000   0.9643   0.0000   1.0000   1.0000   0.0000   0.7143   0.0000   0.0000   0.0357   0.9286   0.0000   0.0000   0.6071   0.1429   0.5714   0.7857
MA  0.1071   0.1071   0.0000   0.0000   1.0000   0.0000   0.0000   0.0000   0.0000   0.2500   0.0714   0.9643   1.0000   0.0000   0.0714   0.0000   1.0000   0.0000   0.5714   0.2857   0.0000
MA  0.7500   0.7500   0.0357   0.0000   0.0000   0.0357   0.0000   0.0000   0.0000   0.1429   0.0714   0.0000   0.0000   0.1429   0.0000   0.0000   0.0000   0.0357   0.0357   0.0714   0.0714
MN  M01028   V$NRSF_Q4   NRSF
MN  M00325   V$NRSE_B   NRSE
XX
NA  T09923   RREB-1   FINB   LZ321   Ras-responsive element binding protein 1   RREB1   Zep-1
SP  human, Homo sapiens
MN  M00257   V$RREB1_01   RREB-1
MA  0.2727   0.0000   0.0909   0.0000   1.0000   0.8182   0.7273   0.1818   0.3636   0.6364   0.2727   0.1818   0.2727   0.1818
MA  0.7273   1.0000   0.9091   1.0000   0.0000   0.1818   0.2727   0.7273   0.6364   0.3636   0.7273   0.8182   0.7273   0.6364
MA  0.0000   0.0000   0.0000   0.0000   0.0000   0.0000   0.0000   0.0000   0.0000   0.0000   0.0000   0.0000   0.0000   0.0909
MA  0.0000   0.0000   0.0000   0.0000   0.0000   0.0000   0.0000   0.0909   0.0000   0.0000   0.0000   0.0000   0.0000   0.0909
XX
NA  T09569   Hlf   hepatic leukemia factor
SP  human, Homo sapiens
MN  M00260   V$HLF_01   HLF
MA  0.3333   0.0000   0.0556   0.7778   0.0000   0.3889   0.0556   0.6667   0.9444   0.1111
MA  0.0000   0.0000   0.0000   0.0556   0.7778   0.0000   0.3889   0.2778   0.0000   0.1667
MA  0.6667   0.0000   0.0000   0.1667   0.0556   0.6111   0.0000   0.0556   0.0000   0.0556
MA  0.0000   1.0000   0.9444   0.0000   0.1667   0.0000   0.5556   0.0000   0.0556   0.6667
XX
NA  T02247   Staf   Se-Cys tRNA gene transcription activating factor
SP  clawed frog, Xenopus laevis
MN  M00262   V$STAF_01   Staf
MA  0.2730   0.1190   0.0680   0.5500   0.0160   0.0000   0.0000   0.8390   0.0320   0.5480   0.9180   0.0140   0.0000   0.0140   0.7460   0.2340   0.0190   0.2930   0.0320   0.2310   0.2140   0.0770
MA  0.1520   0.2380   0.2050   0.0330   0.9520   1.0000   1.0000   0.0000   0.3870   0.3560   0.0140   0.0000   0.1920   0.9720   0.1550   0.3440   0.4630   0.0240   0.7740   0.0770   0.3570   0.3850
MA  0.2420   0.1190   0.0680   0.1000   0.0000   0.0000   0.0000   0.1450   0.3070   0.0960   0.0680   0.0140   0.7530   0.0140   0.0290   0.0000   0.0370   0.5850   0.0970   0.6150   0.1430   0.1540
MA  0.3330   0.5240   0.6590   0.3170   0.0320   0.0000   0.0000   0.0160   0.2740   0.0000   0.0000   0.9720   0.0550   0.0000   0.0700   0.4220   0.4810   0.0980   0.0970   0.0770   0.2860   0.3840
MN  M00264   V$STAF_02   Staf
MA  0.5000   0.2000   0.0000   0.2000   0.1000   0.0000   0.0000   0.9000   0.1000   0.3000   0.6000   0.0000   0.0000   0.0000   0.4000   0.3000   0.2000   0.1000   0.3000   0.3333   0.5000
MA  0.3000   0.3000   0.2000   0.1000   0.8000   1.0000   1.0000   0.0000   0.1000   0.5000   0.1000   0.0000   0.2000   1.0000   0.5000   0.1000   0.2000   0.1000   0.7000   0.1111   0.2500
MA  0.1000   0.1000   0.2000   0.0000   0.0000   0.0000   0.0000   0.1000   0.3000   0.2000   0.2000   0.2000   0.5000   0.0000   0.0000   0.1000   0.1000   0.7000   0.0000   0.4444   0.2500
MA  0.1000   0.4000   0.6000   0.7000   0.1000   0.0000   0.0000   0.0000   0.5000   0.0000   0.1000   0.8000   0.3000   0.0000   0.1000   0.5000   0.5000   0.1000   0.0000   0.1111   0.0000
XX
NA  T02248   StuAp
SP  Aspergillus nidulans, Emericella nidulans
MN  M00263   F$STUAP_01   StuAp
MA  0.3000   0.6000   0.4000   0.0000   0.0000   0.0000   0.0000   0.4000   0.3000   0.4000
MA  0.3000   0.0000   0.1000   1.0000   0.0000   1.0000   0.0000   0.2000   0.4000   0.4000
MA  0.3000   0.1000   0.0000   0.0000   1.0000   0.0000   1.0000   0.0000   0.3000   0.0000
MA  0.1000   0.3000   0.5000   0.0000   0.0000   0.0000   0.0000   0.4000   0.0000   0.2000
XX
NA  T02291   Croc   Crocodile   FD1
SP  fruit fly, Drosophila melanogaster
MN  MF0059   croc   (FlyRegII)
MA  0.6670   0.0000   1.0000   1.0000   0.8000   1.0000
MA  0.0000   0.0000   0.0000   0.0000   0.2000   0.0000
MA  0.3330   0.0000   0.0000   0.0000   0.0000   0.0000
MA  0.0000   1.0000   0.0000   0.0000   0.0000   0.0000
MN  M00266   I$CROC_01   Croc
MA  0.4444   0.6364   0.4545   0.6667   0.6667   0.0000   1.0000   1.0000   1.0000   0.0000   1.0000   0.0667   0.4000   0.3333   0.1429   0.2500
MA  0.2222   0.0909   0.1818   0.0833   0.0000   0.0000   0.0000   0.0000   0.0000   0.2000   0.0000   0.0667   0.2000   0.2000   0.1429   0.1667
MA  0.0000   0.0000   0.1818   0.1667   0.3333   0.0000   0.0000   0.0000   0.0000   0.0000   0.0000   0.2667   0.1333   0.2000   0.3571   0.5000
MA  0.3333   0.2727   0.1818   0.0833   0.0000   1.0000   0.0000   0.0000   0.0000   0.8000   0.0000   0.6000   0.2667   0.2667   0.3571   0.0833
XX
NA  T01051   FOXA4a   Pintallavis   XFD-1
SP  clawed frog, Xenopus laevis
MN  M00267   V$XFD1_01   XFD-1
MA  0.1667   0.6667   0.3333   0.3333   0.0000   1.0000   1.0000   1.0000   0.0000   1.0000   0.5000   0.3333   0.3333   0.0000
MA  0.5000   0.0000   0.1667   0.0000   0.0000   0.0000   0.0000   0.0000   0.3333   0.0000   0.1667   0.0000   0.0000   0.5000
MA  0.0000   0.1667   0.0000   0.6667   0.0000   0.0000   0.0000   0.0000   0.0000   0.0000   0.0000   0.1667   0.5000   0.1667
MA  0.3333   0.1667   0.5000   0.0000   1.0000   0.0000   0.0000   0.0000   0.6667   0.0000   0.3333   0.5000   0.1667   0.3333
XX
NA  T02294   FOXI1a   Xenopus fork head domain factor 2   XFD-2   XFD2
SP  clawed frog, Xenopus laevis
MN  M00268   V$XFD2_01   XFD-2
MA  0.5000   0.3333   0.3333   0.8333   0.0000   1.0000   1.0000   1.0000   0.0000   1.0000   0.3333   0.3333   0.1667   0.5000
MA  0.1667   0.1667   0.0000   0.0000   0.0000   0.0000   0.0000   0.0000   0.8333   0.0000   0.0000   0.1667   0.3333   0.0000
MA  0.0000   0.1667   0.0000   0.1667   0.0000   0.0000   0.0000   0.0000   0.0000   0.0000   0.1667   0.1667   0.3333   0.3333
MA  0.3333   0.3333   0.6667   0.0000   1.0000   0.0000   0.0000   0.0000   0.1667   0.0000   0.5000   0.3333   0.1667   0.1667
XX
NA  T01053   HNF-3beta   HNF3beta   Xenopus fork head domain factor 3   XFD-3   XFD3
SP  clawed frog, Xenopus laevis
MN  M00269   V$XFD3_01   XFD-3
MA  0.3333   0.1667   0.5000   0.0000   0.0000   0.6667   1.0000   1.0000   0.0000   1.0000   0.6667   0.5000   0.5000   0.5000
MA  0.0000   0.1667   0.0000   0.0000   0.0000   0.3333   0.0000   0.0000   0.8333   0.0000   0.0000   0.1667   0.3333   0.0000
MA  0.0000   0.5000   0.1667   1.0000   0.0000   0.0000   0.0000   0.0000   0.0000   0.0000   0.0000   0.0000   0.0000   0.1667
MA  0.6667   0.1667   0.3333   0.0000   1.0000   0.0000   0.0000   0.0000   0.1667   0.0000   0.3333   0.3333   0.1667   0.3333
MN  M01012   V$HNF3_Q6_01   HNF3
MN  M00791   V$HNF3_Q6   HNF3
XX
NA  T02302   GCM   glial cells missing
SP  fruit fly, Drosophila melanogaster
MN  MF0070   gcm   (FlyRegII)
MA  0.8670   0.0000   0.0629   0.0000   0.0210   0.0000   0.0210   0.0000
MA  0.0220   0.0000   0.0000   0.9790   0.0000   0.0000   0.0000   0.3230
MA  0.0890   0.0000   0.9161   0.0210   0.8750   1.0000   0.9790   0.0000
MA  0.0220   1.0000   0.0210   0.0000   0.1040   0.0000   0.0000   0.6770
MN  M00270   I$GCM_01   GCM
MA  0.3600   0.3300   0.6182   0.0000   0.0000   0.1000   0.0000   0.0200   1.0000   0.0200   0.4300   0.2376   0.2600
MA  0.2800   0.1500   0.0909   0.9800   1.0000   0.8800   0.0200   0.9200   0.0000   0.0900   0.2600   0.2376   0.1600
MA  0.2800   0.2600   0.2909   0.0000   0.0000   0.0000   0.9800   0.0000   0.0000   0.0200   0.1700   0.0990   0.2100
MA  0.0800   0.2600   0.0000   0.0200   0.0000   0.0200   0.0000   0.0600   0.0000   0.8700   0.1400   0.4257   0.3700
XX
NA  T01422   ste11
SP  fission yeast, Schizosaccharomyces pombe
MN  M00274   F$STE11_01   STE11
MA  0.3529   0.5294   0.2941   0.1176   0.0000   0.0000   0.0000   0.0000   0.0000   0.0000   0.0000   0.0000   0.0000   0.2353   0.2941   0.2941   0.3529   0.4118
MA  0.1176   0.0588   0.2353   0.1176   0.0000   0.0588   1.0000   0.0000   0.0000   0.0000   0.0000   0.0000   0.0000   0.2941   0.1765   0.2941   0.1176   0.0000
MA  0.2353   0.1176   0.2941   0.0000   0.0000   0.0000   0.0000   0.0000   0.0000   0.0000   1.0000   0.0000   0.0000   0.0588   0.2353   0.0588   0.1176   0.0588
MA  0.2941   0.2941   0.1765   0.7647   1.0000   0.9412   0.0000   1.0000   1.0000   1.0000   0.0000   1.0000   1.0000   0.4118   0.2941   0.3529   0.4118   0.5294
MN  M01005   F$STE11_02   STE11
XX
NA  T01275   mat1-Mc   mat-Mc   Mat1-Mc
SP  fission yeast, Schizosaccharomyces pombe
MN  M00275   F$MAT1MC_01   Mat1-Mc
MA  0.6667   0.0000   0.5000   0.0000   0.0000   0.0000   0.0000   0.0000   0.0000   0.0000   0.0000   0.0000   0.0000   0.1667   0.3333   0.0000   0.1667   0.5000
MA  0.0000   0.0000   0.0000   0.5000   0.3333   0.1667   1.0000   0.0000   0.0000   0.0000   0.0000   0.0000   0.0000   0.1667   0.1667   0.1667   0.3333   0.1667
MA  0.1667   0.6667   0.3333   0.1667   0.3333   0.0000   0.0000   0.0000   0.0000   0.0000   1.0000   0.0000   0.0000   0.5000   0.3333   0.3333   0.0000   0.1667
MA  0.1667   0.3333   0.1667   0.3333   0.3333   0.8333   0.0000   1.0000   1.0000   1.0000   0.0000   1.0000   1.0000   0.1667   0.1667   0.5000   0.5000   0.1667
MN  M00276   F$MAT1MC_02   Mat1-Mc
MA  0.0000   0.0000   0.2000   0.9000   0.1000   0.0000   0.0000   0.0000   0.1000   0.3000
MA  0.4000   0.7000   0.4000   0.0000   0.0000   0.0000   0.0000   0.0000   0.3000   0.0000
MA  0.0000   0.0000   0.1000   0.0000   0.0000   0.0000   1.0000   0.0000   0.0000   0.2000
MA  0.6000   0.3000   0.3000   0.1000   0.9000   1.0000   0.0000   1.0000   0.6000   0.5000
XX
NA  T01666   RFX1   EF-C   enhancer factor C   RF-X   RFX
SP  mouse, Mus musculus
MN  M00280   V$RFX1_01   RFX1
MA  0.2083   0.3571   0.1875   0.0938   0.3438   0.4062   0.0938   0.1250   0.3333   0.3438   0.0000   0.0938   0.9375   1.0000   0.0000   0.3548   0.3793
MA  0.2083   0.1429   0.1250   0.0625   0.3125   0.0312   0.7812   0.4375   0.1667   0.0938   0.0000   0.5000   0.0000   0.0000   1.0000   0.2903   0.1034
MA  0.2500   0.2857   0.6875   0.2188   0.0625   0.5312   0.0312   0.2188   0.0000   0.5312   1.0000   0.0938   0.0312   0.0000   0.0000   0.2258   0.1724
MA  0.3333   0.2143   0.0000   0.6250   0.2812   0.0312   0.0938   0.2188   0.5000   0.0312   0.0000   0.3125   0.0312   0.0000   0.0000   0.1290   0.3448
MN  M00975   V$RFX_Q6   RFX
MN  M00626   V$EFC_Q6   RFX1 (EF-C)
MN  M00281   V$RFX1_02   RFX1
MA  0.2083   0.3571   0.1875   0.0938   0.3438   0.4062   0.0938   0.1250   0.5625   0.2500   0.3438   0.0000   0.0938   0.9375   1.0000   0.0000   0.3548   0.3793
MA  0.2083   0.1429   0.1250   0.0625   0.3125   0.0312   0.7812   0.4375   0.1875   0.1250   0.0938   0.0000   0.5000   0.0000   0.0000   1.0000   0.2903   0.1034
MA  0.2500   0.2857   0.6875   0.2188   0.0625   0.5312   0.0312   0.2188   0.1250   0.0000   0.5312   1.0000   0.0938   0.0312   0.0000   0.0000   0.2258   0.1724
MA  0.3333   0.2143   0.0000   0.6250   0.2812   0.0312   0.0938   0.2188   0.1250   0.6250   0.0312   0.0000   0.3125   0.0312   0.0000   0.0000   0.1290   0.3448
XX
NA  T01673   RFX1   EF-C   enhancer factor C   hRFX1   RF-X   RFX   XX
SP  human, Homo sapiens
MN  M00280   V$RFX1_01   RFX1
MA  0.2083   0.3571   0.1875   0.0938   0.3438   0.4062   0.0938   0.1250   0.3333   0.3438   0.0000   0.0938   0.9375   1.0000   0.0000   0.3548   0.3793
MA  0.2083   0.1429   0.1250   0.0625   0.3125   0.0312   0.7812   0.4375   0.1667   0.0938   0.0000   0.5000   0.0000   0.0000   1.0000   0.2903   0.1034
MA  0.2500   0.2857   0.6875   0.2188   0.0625   0.5312   0.0312   0.2188   0.0000   0.5312   1.0000   0.0938   0.0312   0.0000   0.0000   0.2258   0.1724
MA  0.3333   0.2143   0.0000   0.6250   0.2812   0.0312   0.0938   0.2188   0.5000   0.0312   0.0000   0.3125   0.0312   0.0000   0.0000   0.1290   0.3448
MN  M00975   V$RFX_Q6   RFX
MN  M00626   V$EFC_Q6   RFX1 (EF-C)
MN  M00281   V$RFX1_02   RFX1
MA  0.2083   0.3571   0.1875   0.0938   0.3438   0.4062   0.0938   0.1250   0.5625   0.2500   0.3438   0.0000   0.0938   0.9375   1.0000   0.0000   0.3548   0.3793
MA  0.2083   0.1429   0.1250   0.0625   0.3125   0.0312   0.7812   0.4375   0.1875   0.1250   0.0938   0.0000   0.5000   0.0000   0.0000   1.0000   0.2903   0.1034
MA  0.2500   0.2857   0.6875   0.2188   0.0625   0.5312   0.0312   0.2188   0.1250   0.0000   0.5312   1.0000   0.0938   0.0312   0.0000   0.0000   0.2258   0.1724
MA  0.3333   0.2143   0.0000   0.6250   0.2812   0.0312   0.0938   0.2188   0.1250   0.6250   0.0312   0.0000   0.3125   0.0312   0.0000   0.0000   0.1290   0.3448
XX
NA  T00918   Zeste   Z
SP  fruit fly, Drosophila melanogaster
MN  M00283   I$ZESTE_Q2   Zeste
MA  0.1538   0.3077   0.4231   0.3077   0.1538   0.0000   0.0000   1.0000   0.0000   0.0385   0.0000   0.3846   0.3462   0.3462   0.3077   0.2692
MA  0.1923   0.2692   0.0769   0.0769   0.1154   0.1923   0.0000   0.0000   0.0000   0.1538   0.0385   0.1538   0.1923   0.1923   0.1154   0.1538
MA  0.3077   0.1923   0.1538   0.2692   0.0385   0.0385   1.0000   0.0000   1.0000   0.0000   0.9231   0.3077   0.2308   0.1154   0.2308   0.2308
MA  0.3462   0.2308   0.3462   0.3462   0.6923   0.7692   0.0000   0.0000   0.0000   0.8077   0.0385   0.1538   0.2308   0.3462   0.3462   0.3462
MN  M00934   I$ZESTE_Q2_01   Zeste
XX
NA  T01599   LCR-F1   NFE2L1   Nrf1 (short form)   TCF11
SP  human, Homo sapiens
MN  MA0089   TCF11-MafG   bZIP   (Jaspar)
MA  0.2059   0.8529   0.0000   0.0294   1.0000   0.0000
MA  0.3235   0.0588   0.0000   0.0000   0.0000   0.7647
MA  0.2941   0.0882   0.0000   0.9412   0.0000   0.0588
MA  0.1765   0.0000   1.0000   0.0294   0.0000   0.1765
MN  M00284   V$TCF11MAFG_01   TCF11:MafG
MA  0.2857   0.2857   0.4286   0.3571   0.3571   0.6429   0.0000   0.0000   1.0000   0.0000   0.2143   0.1538   0.7857   0.0714   0.0000   0.9286   0.4286   0.2143   0.2857   0.3571   0.2143   0.0769
MA  0.4286   0.2857   0.1429   0.2857   0.2857   0.0000   0.0000   0.0000   0.0000   0.8571   0.0000   0.6154   0.0000   0.0000   0.9286   0.0000   0.1429   0.0714   0.0000   0.3571   0.2143   0.1538
MA  0.2143   0.0714   0.1429   0.1429   0.1429   0.2857   0.0000   1.0000   0.0000   0.1429   0.2143   0.0769   0.0714   0.8571   0.0000   0.0714   0.2143   0.1429   0.0714   0.2143   0.0714   0.6154
MA  0.0714   0.3571   0.2857   0.2143   0.2143   0.0714   1.0000   0.0000   0.0000   0.0000   0.5714   0.1538   0.1429   0.0714   0.0714   0.0000   0.2143   0.5714   0.6429   0.0714   0.5000   0.1538
MN  M00983   V$MAF_Q6_01   MAF
MN  M00285   V$TCF11_01   TCF11
MA  0.0968   0.0000   0.0000   1.0000   0.0323   0.1613   0.2258   0.3548   0.2903   0.1290   0.2667   0.2667   0.1724
MA  0.0645   0.0000   1.0000   0.0000   0.1613   0.2581   0.2903   0.0968   0.0968   0.2581   0.2667   0.2667   0.2759
MA  0.8387   0.0000   0.0000   0.0000   0.0000   0.2581   0.1613   0.0968   0.3226   0.3226   0.2333   0.2333   0.3448
MA  0.0000   1.0000   0.0000   0.0000   0.8065   0.3226   0.3226   0.4516   0.2903   0.2903   0.2333   0.2333   0.2069
XX
NA  T09243   MafG   Transcription factor MafG
SP  chick, Gallus gallus
MN  M00284   V$TCF11MAFG_01   TCF11:MafG
MA  0.2857   0.2857   0.4286   0.3571   0.3571   0.6429   0.0000   0.0000   1.0000   0.0000   0.2143   0.1538   0.7857   0.0714   0.0000   0.9286   0.4286   0.2143   0.2857   0.3571   0.2143   0.0769
MA  0.4286   0.2857   0.1429   0.2857   0.2857   0.0000   0.0000   0.0000   0.0000   0.8571   0.0000   0.6154   0.0000   0.0000   0.9286   0.0000   0.1429   0.0714   0.0000   0.3571   0.2143   0.1538
MA  0.2143   0.0714   0.1429   0.1429   0.1429   0.2857   0.0000   1.0000   0.0000   0.1429   0.2143   0.0769   0.0714   0.8571   0.0000   0.0714   0.2143   0.1429   0.0714   0.2143   0.0714   0.6154
MA  0.0714   0.3571   0.2857   0.2143   0.2143   0.0714   1.0000   0.0000   0.0000   0.0000   0.5714   0.1538   0.1429   0.0714   0.0714   0.0000   0.2143   0.5714   0.6429   0.0714   0.5000   0.1538
MN  M00983   V$MAF_Q6_01   MAF
XX
NA  T00349   HAP2   CBF-B (rat)   CP1B (human, rat)   NF-YA
SP  yeast, Saccharomyces cerevisiae
MN  MY0096   Hap2   (Yeastract)
MA  0.0000   0.2500   1.0000   0.0000   0.0000   0.0000   0.0000   0.0000
MA  0.0000   0.2500   0.0000   0.0000   0.0000   0.0000   0.0000   0.0000
MA  0.0000   0.2500   0.0000   0.0000   0.0000   1.0000   1.0000   0.0000
MA  1.0000   0.2500   0.0000   1.0000   1.0000   0.0000   0.0000   1.0000
MN  M00288   F$HAP234_01   HAP2/3/4
MA  0.5000   0.0714   0.0714   0.2857   0.4286   0.0000   0.0000   1.0000   1.0000   0.0000   0.2857   0.9286   0.2143   0.5000   0.2857   0.3571
MA  0.1429   0.4286   0.6429   0.3571   0.0000   1.0000   1.0000   0.0000   0.0000   0.1429   0.4286   0.0000   0.3571   0.3571   0.2143   0.2143
MA  0.1429   0.0000   0.2143   0.3571   0.2857   0.0000   0.0000   0.0000   0.0000   0.0000   0.1429   0.0714   0.3571   0.1429   0.3571   0.2857
MA  0.2143   0.5000   0.0714   0.0000   0.2857   0.0000   0.0000   0.0000   0.0000   0.8571   0.1429   0.0000   0.0714   0.0000   0.1429   0.1429
XX
NA  T00350   HAP3   CBF-A (rat)   CP1a (human, rat)   NF-YB   YBL021C
SP  yeast, Saccharomyces cerevisiae
MN  MY0097   Hap3   (Yeastract)
MA  0.0000   0.2500   1.0000   0.0000   0.0000   0.0000   0.0000   0.0000
MA  0.0000   0.2500   0.0000   0.0000   0.0000   0.0000   0.0000   0.0000
MA  0.0000   0.2500   0.0000   0.0000   0.0000   1.0000   1.0000   0.0000
MA  1.0000   0.2500   0.0000   1.0000   1.0000   0.0000   0.0000   1.0000
MN  M00288   F$HAP234_01   HAP2/3/4
MA  0.5000   0.0714   0.0714   0.2857   0.4286   0.0000   0.0000   1.0000   1.0000   0.0000   0.2857   0.9286   0.2143   0.5000   0.2857   0.3571
MA  0.1429   0.4286   0.6429   0.3571   0.0000   1.0000   1.0000   0.0000   0.0000   0.1429   0.4286   0.0000   0.3571   0.3571   0.2143   0.2143
MA  0.1429   0.0000   0.2143   0.3571   0.2857   0.0000   0.0000   0.0000   0.0000   0.0000   0.1429   0.0714   0.3571   0.1429   0.3571   0.2857
MA  0.2143   0.5000   0.0714   0.0000   0.2857   0.0000   0.0000   0.0000   0.0000   0.8571   0.1429   0.0000   0.0714   0.0000   0.1429   0.1429
XX
NA  T02474   FOXI1   FKHL10   Forkhead RElated ACtivator-6   FREAC6   HFH-3   HFH-3 (HNF-3/Fkh Homolog 3)   HFH3
SP  human, Homo sapiens
MN  MA0042   FOXI1   FORKHEAD   (Jaspar)
MA  0.1935   0.1290   0.3548   0.0000   0.4194   0.0000   0.0000   0.0000   0.4839   0.0000   0.2581   0.0645
MA  0.0323   0.2581   0.1290   0.0000   0.0000   0.0000   0.0000   0.0000   0.0000   0.0000   0.0323   0.0323
MA  0.4516   0.3871   0.2581   0.0000   0.5806   0.0000   0.0000   0.0000   0.5161   0.2258   0.1290   0.1290
MA  0.3226   0.2258   0.2581   1.0000   0.0000   1.0000   1.0000   1.0000   0.0000   0.7742   0.5806   0.7742
MN  M00289   V$HFH3_01   HFH3 (FOXI1)
MA  0.2000   0.1200   0.3400   0.0000   0.4200   0.0000   0.0000   0.0000   0.4800   0.0000   0.2600   0.0700   0.5500
MA  0.0300   0.2600   0.1200   0.0000   0.0000   0.0000   0.0000   0.0000   0.0000   0.2300   0.0300   0.0300   0.0600
MA  0.4500   0.3900   0.2700   0.0000   0.5800   0.0000   0.0000   0.0000   0.5200   0.0000   0.1300   0.1300   0.1600
MA  0.3200   0.2300   0.2700   1.0000   0.0000   1.0000   1.0000   1.0000   0.0000   0.7700   0.5800   0.7700   0.2300
XX
NA  T02465   FOXF2   FKHL6   Forkhead RElated ACtivator-2   FREAC2
SP  human, Homo sapiens
MN  MA0030   FOXF2   FORKHEAD   (Jaspar)
MA  0.0370   0.3704   0.6296   0.4643   0.1364   0.2593   0.0000   1.0000   1.0000   1.0000   0.0000   1.0000   0.5926   0.2593
MA  0.3704   0.2593   0.1481   0.1786   0.5000   0.0000   0.0000   0.0000   0.0000   0.0000   0.9259   0.0000   0.1481   0.1481
MA  0.2593   0.1852   0.0741   0.1786   0.3636   0.7407   0.0000   0.0000   0.0000   0.0000   0.0000   0.0000   0.0741   0.2222
MA  0.3333   0.1852   0.1481   0.1786   0.0000   0.0000   1.0000   0.0000   0.0000   0.0000   0.0741   0.0000   0.1852   0.3704
MN  M00290   V$FREAC2_01   Freac-2
MA  0.0370   0.3704   0.6296   0.4815   0.1111   0.2593   0.0000   1.0000   1.0000   1.0000   0.0000   1.0000   0.5926   0.2593   0.3333   0.2222
MA  0.3704   0.2593   0.1481   0.1852   0.4074   0.0000   0.0000   0.0000   0.0000   0.0000   0.9259   0.0000   0.1481   0.1481   0.4074   0.3333
MA  0.2593   0.1852   0.0741   0.1852   0.2963   0.7407   0.0000   0.0000   0.0000   0.0000   0.0000   0.0000   0.0741   0.2222   0.1481   0.2593
MA  0.3333   0.1852   0.1481   0.1481   0.1852   0.0000   1.0000   0.0000   0.0000   0.0000   0.0741   0.0000   0.1852   0.3704   0.1111   0.1852
MN  M00809   V$FOX_Q2   FOX factors
XX
NA  T09949   FOXC1   FKHL7   FREAC3
SP  human, Homo sapiens
MN  M00291   V$FREAC3_01   Freac-3
MA  0.2500   0.1250   0.2500   0.3750   0.4375   0.0000   0.0000   1.0000   1.0000   1.0000   0.0000   1.0000   0.8750   0.7500   0.0000   0.6875
MA  0.2500   0.3125   0.2500   0.2500   0.1875   0.0000   0.0000   0.0000   0.0000   0.0000   0.2500   0.0000   0.0625   0.0000   0.6875   0.1250
MA  0.3125   0.3750   0.1875   0.3125   0.1250   1.0000   0.0000   0.0000   0.0000   0.0000   0.0000   0.0000   0.0000   0.1250   0.2500   0.1875
MA  0.1875   0.1875   0.3125   0.0625   0.2500   0.0000   1.0000   0.0000   0.0000   0.0000   0.7500   0.0000   0.0625   0.1250   0.0625   0.0000
XX
NA  T02472   FOXD1   FKHL8   Forkhead RElated ACtivator-4   FREAC4
SP  human, Homo sapiens
MN  MA0031   FOXD1   FORKHEAD   (Jaspar)
MA  0.0500   0.0000   0.9500   1.0000   0.9000   0.0500   1.0000   0.3500
MA  0.0500   0.0000   0.0500   0.0000   0.0500   0.9000   0.0000   0.1000
MA  0.8500   0.0000   0.0000   0.0000   0.0500   0.0000   0.0000   0.1500
MA  0.0500   1.0000   0.0000   0.0000   0.0000   0.0500   0.0000   0.4000
MN  M00292   V$FREAC4_01   Freac-4
MA  0.0000   0.1000   0.4000   0.7500   0.5500   0.0500   0.0000   0.9500   1.0000   1.0000   0.0000   1.0000   0.3500   0.3500   0.2000   0.1500
MA  0.7000   0.3000   0.0000   0.0000   0.0000   0.0000   0.0000   0.0500   0.0000   0.0000   1.0000   0.0000   0.1000   0.1500   0.2000   0.3000
MA  0.3000   0.0000   0.0000   0.2500   0.1500   0.9500   0.0000   0.0000   0.0000   0.0000   0.0000   0.0000   0.2000   0.0500   0.5500   0.4000
MA  0.0000   0.6000   0.6000   0.0000   0.3000   0.0000   1.0000   0.0000   0.0000   0.0000   0.0000   0.0000   0.3500   0.4500   0.0500   0.1500
XX
NA  T02475   FOXL1   FKHL11   FREAC7
SP  human, Homo sapiens
MN  MA0033   FOXL1   FORKHEAD   (Jaspar)
MA  0.3043   0.4348   0.2609   0.5652   0.1739   0.9130   0.0000   0.9565
MA  0.0435   0.1739   0.1304   0.1739   0.4348   0.0000   0.0870   0.0435
MA  0.1739   0.0870   0.2609   0.1739   0.0870   0.0870   0.0000   0.0000
MA  0.4783   0.3043   0.3478   0.0870   0.3043   0.0000   0.9130   0.0000
MN  M00293   V$FREAC7_01   Freac-7
MA  0.3043   0.4348   0.2609   0.5652   0.1739   0.9130   0.0000   0.9565   1.0000   1.0000   0.0000   0.9130   0.3913   0.3043   0.4348   0.3043
MA  0.0435   0.1739   0.1304   0.1739   0.4348   0.0000   0.0870   0.0435   0.0000   0.0000   0.6087   0.0435   0.1739   0.1304   0.1304   0.1739
MA  0.1739   0.0870   0.2609   0.1739   0.0870   0.0870   0.0000   0.0000   0.0000   0.0000   0.0000   0.0435   0.0870   0.3913   0.2174   0.1739
MA  0.4783   0.3043   0.3478   0.0870   0.3043   0.0000   0.9130   0.0000   0.0000   0.0000   0.3913   0.0000   0.3478   0.1739   0.2174   0.3478
XX
NA  T02461   FOXF1   Freac-1 (Forkhead RElated ACtivator-1)   HFH-8   HNF-3/Fkh Homolog 8
SP  mouse, Mus musculus
MN  M00294   V$HFH8_01   HFH8 (FOXF1A)
MA  0.2708   0.3333   0.2708   0.0000   0.1458   0.0000   0.0000   0.0000   0.8125   0.0000   0.4167   0.1042   0.3750
MA  0.3750   0.1667   0.0833   0.0000   0.0000   0.0000   0.0000   0.0000   0.0000   0.1250   0.0208   0.2917   0.0833
MA  0.2292   0.2292   0.2083   0.0000   0.8542   0.0000   0.0000   0.0000   0.1875   0.0000   0.2292   0.0208   0.4583
MA  0.1250   0.2708   0.4375   1.0000   0.0000   1.0000   1.0000   1.0000   0.0000   0.8750   0.3333   0.5833   0.0833
MN  M00809   V$FOX_Q2   FOX factors
XX
NA  T01944   NF-AT1   NF-ATc2   NF-ATp   NF-IL2E   NFAT1   NFATC2   NFATp   NFII-a   Nuclear Factor of Activated T-cells p
SP  mouse, Mus musculus
MN  M00302   V$NFAT_Q6   NF-AT
MA  0.2308   0.5000   0.1923   0.4615   0.0769   0.0000   1.0000   0.9615   0.9615   0.5769   0.3462   0.1923
MA  0.4231   0.1538   0.1923   0.0385   0.0000   0.0000   0.0000   0.0000   0.0385   0.1923   0.2308   0.2308
MA  0.0769   0.1923   0.3077   0.0769   0.8846   1.0000   0.0000   0.0385   0.0000   0.0769   0.0769   0.2308
MA  0.2692   0.1538   0.3077   0.4231   0.0385   0.0000   0.0000   0.0000   0.0000   0.1538   0.3462   0.3462
MN  M00935   V$NFAT_Q4_01   NF-AT
XX
NA  T09194   NF-AT1C   NF-AT1   NF-ATc2   NF-ATp   NFAT1   NFATC2   NFATp   Nuclear Factor of Activated T-cells p
SP  human, Homo sapiens
MN  M00302   V$NFAT_Q6   NF-AT
MA  0.2308   0.5000   0.1923   0.4615   0.0769   0.0000   1.0000   0.9615   0.9615   0.5769   0.3462   0.1923
MA  0.4231   0.1538   0.1923   0.0385   0.0000   0.0000   0.0000   0.0000   0.0385   0.1923   0.2308   0.2308
MA  0.0769   0.1923   0.3077   0.0769   0.8846   1.0000   0.0000   0.0385   0.0000   0.0769   0.0769   0.2308
MA  0.2692   0.1538   0.3077   0.4231   0.0385   0.0000   0.0000   0.0000   0.0000   0.1538   0.3462   0.3462
MN  M00935   V$NFAT_Q4_01   NF-AT
XX
NA  T09986   NF-AT4   NF-ATc3   NF-ATx   NFAT4   NFATx   Nuclear Factor of Activated T-cells x
SP  human, Homo sapiens
MN  M00302   V$NFAT_Q6   NF-AT
MA  0.2308   0.5000   0.1923   0.4615   0.0769   0.0000   1.0000   0.9615   0.9615   0.5769   0.3462   0.1923
MA  0.4231   0.1538   0.1923   0.0385   0.0000   0.0000   0.0000   0.0000   0.0385   0.1923   0.2308   0.2308
MA  0.0769   0.1923   0.3077   0.0769   0.8846   1.0000   0.0000   0.0385   0.0000   0.0769   0.0769   0.2308
MA  0.2692   0.1538   0.3077   0.4231   0.0385   0.0000   0.0000   0.0000   0.0000   0.1538   0.3462   0.3462
MN  M00935   V$NFAT_Q4_01   NF-AT
XX
NA  T00080   CBF1   CB1   centromere and promoter factor 1   centromere element-binding factor 1   CP1   CPF1   YJR060W
SP  yeast, Saccharomyces cerevisiae
MN  MY0034   Cbf1   (Yeastract)
MA  0.5000   0.0000   0.0000   1.0000   0.0000   0.0000   0.0000   0.0000
MA  0.0000   0.0000   1.0000   0.0000   1.0000   0.0000   0.0000   0.0000
MA  0.5000   0.0000   0.0000   0.0000   0.0000   1.0000   0.0000   1.0000
MA  0.0000   1.0000   0.0000   0.0000   0.0000   0.0000   1.0000   0.0000
MN  MY0035   Cbf1   (Yeastract)
MA  0.5000   0.0000   0.0000   1.0000   0.0000   0.5000   0.0000   0.0000
MA  0.0000   0.0000   1.0000   0.0000   1.0000   0.0000   0.0000   0.0000
MA  0.5000   0.0000   0.0000   0.0000   0.0000   0.5000   0.0000   1.0000
MA  0.0000   1.0000   0.0000   0.0000   0.0000   0.0000   1.0000   0.0000
MN  M00303   F$CBF1_B   CBF1
XX
NA  T10760   HAP1   CYP1   YLR256W
SP  yeast, Saccharomyces cerevisiae
MN  M00305   F$HAP1_B   HAP1
XX
NA  T00465   LEU3   YLR451W
SP  yeast, Saccharomyces cerevisiae
MN  MY0114   Leu3   (Yeastract)
MA  0.0000   0.0000   0.0000   0.0000   0.2500   0.2500   0.0000   0.0000   0.0000   0.0000
MA  1.0000   1.0000   0.0000   0.0000   0.2500   0.2500   1.0000   1.0000   0.0000   0.0000
MA  0.0000   0.0000   1.0000   1.0000   0.2500   0.2500   0.0000   0.0000   1.0000   1.0000
MA  0.0000   0.0000   0.0000   0.0000   0.2500   0.2500   0.0000   0.0000   0.0000   0.0000
MN  MY0116   Leu3   (Yeastract)
MA  0.0000   0.0000   0.0000   0.0000   0.0000   1.0000   1.0000   0.0000   0.0000   0.0000
MA  1.0000   1.0000   0.0000   0.0000   0.0000   0.0000   0.0000   1.0000   0.0000   0.0000
MA  0.0000   0.0000   1.0000   0.0000   0.0000   0.0000   0.0000   0.0000   1.0000   1.0000
MA  0.0000   0.0000   0.0000   1.0000   1.0000   0.0000   0.0000   0.0000   0.0000   0.0000
MN  MY0115   Leu3   (Yeastract)
MA  0.0000   0.0000   0.0000   0.2500   0.2500   0.2500   0.2500   0.0000   0.0000   0.0000
MA  1.0000   1.0000   0.0000   0.2500   0.2500   0.2500   0.2500   1.0000   0.0000   0.0000
MA  0.0000   0.0000   1.0000   0.2500   0.2500   0.2500   0.2500   0.0000   1.0000   1.0000
MA  0.0000   0.0000   0.0000   0.2500   0.2500   0.2500   0.2500   0.0000   0.0000   0.0000
MN  M00306   F$LEU3_B   LEU3
XX
NA  T00725   REB1   GRF2   RBP1   YBR049C
SP  yeast, Saccharomyces cerevisiae
MN  MS0012   REB1   (SCPD)
MA  0.0000   0.0667   1.0000   0.0000   0.0000   0.0000   0.0000
MA  0.1333   0.2000   0.0000   1.0000   1.0000   1.0000   0.0000
MA  0.0000   0.0000   0.0000   0.0000   0.0000   0.0000   0.8667
MA  0.8667   0.7333   0.0000   0.0000   0.0000   0.0000   0.1333
MN  MY0209   Reb1   (Yeastract)
MA  0.0000   0.0000   0.0000   0.0000   0.0000   0.0000   0.0000   0.0000   1.0000   0.0000
MA  1.0000   1.0000   0.0000   0.0000   0.0000   0.0000   0.0000   0.0000   0.0000   0.0000
MA  0.0000   0.0000   1.0000   1.0000   1.0000   0.0000   1.0000   1.0000   0.0000   0.0000
MA  0.0000   0.0000   0.0000   0.0000   0.0000   1.0000   0.0000   0.0000   0.0000   1.0000
MN  MY0211   Reb1   (Yeastract)
MA  0.0000   0.0000   0.0000   0.0000   0.0000   0.0000   1.0000   1.0000
MA  1.0000   1.0000   0.0000   0.0000   0.0000   0.0000   0.0000   0.0000
MA  0.0000   0.0000   1.0000   1.0000   1.0000   0.0000   0.0000   0.0000
MA  0.0000   0.0000   0.0000   0.0000   0.0000   1.0000   0.0000   0.0000
MN  MY0210   Reb1   (Yeastract)
MA  0.0000   0.0000   0.0000   0.0000   1.0000   0.0000   0.0000   0.0000   0.0000   0.0000
MA  0.0000   0.0000   0.0000   0.0000   0.0000   1.0000   1.0000   1.0000   0.0000   0.0000
MA  0.0000   1.0000   0.0000   0.0000   0.0000   0.0000   0.0000   0.0000   1.0000   0.0000
MA  1.0000   0.0000   1.0000   1.0000   0.0000   0.0000   0.0000   0.0000   0.0000   1.0000
MN  M00307   F$REB1_B   REB1
XX
NA  T01257   MSN2   YMR037C
SP  yeast, Saccharomyces cerevisiae
MN  M00308   F$STRE_B   STRE
XX
NA  T01258   MSN4   YKL062W
SP  yeast, Saccharomyces cerevisiae
MN  M00308   F$STRE_B   STRE
XX
NA  T01567   Max-isoform1   Max2   Myn   p22
SP  human, Homo sapiens
MN  M00322   V$MYCMAX_B   c-Myc:Max
MN  M01034   V$EBOX_Q6_01   Ebox
XX
NA  T02110   Pax-1   chPax-1   chPax1   HuP48   PAX1
SP  chick, Gallus gallus
MN  M00326   V$PAX1_B   Pax-1
XX
NA  T00398   Pax-1   hPax-1   hPax1   HuP48   paired box gene 1   PAX1
SP  human, Homo sapiens
MN  M00326   V$PAX1_B   Pax-1
XX
NA  T00677   Pax-1   HuP48 (human)   mPax-1   mPax1   PAX1
SP  mouse, Mus musculus
MN  M00326   V$PAX1_B   Pax-1
MN  M00808   V$PAX_Q6   Pax
XX
NA  T00679   Pax-3   hPax-3   hPax3   HuP2   PAX3
SP  human, Homo sapiens
MN  M00327   V$PAX3_B   Pax-3
XX
NA  T09162   Pax-3   HuP2 (human)   mPax-3   mPax3   PAX3
SP  mouse, Mus musculus
MN  M00327   V$PAX3_B   Pax-3
MN  M00808   V$PAX_Q6   Pax
MN  M00360   V$PAX3_01   Pax-3
MA  0.0000   0.0000   0.0000   0.1538   0.0000   0.9615   0.0000   0.4231   0.0000   0.1538   0.0385   0.3462   0.5000
MA  0.0000   1.0000   0.0000   0.0000   0.9615   0.0385   0.9231   0.0000   0.8077   0.1923   0.3077   0.3846   0.3077
MA  0.0000   0.0000   1.0000   0.0000   0.0000   0.0000   0.0000   0.5769   0.1538   0.0385   0.0000   0.0000   0.1154
MA  1.0000   0.0000   0.0000   0.8462   0.0385   0.0000   0.0769   0.0000   0.0385   0.6154   0.6538   0.2692   0.0769
XX
NA  T01829   Pax-8   paired box gene 8   PAX8
SP  rat, Rattus norvegicus
MN  M00328   V$PAX8_B   Pax-8
MN  M00808   V$PAX_Q6   Pax
MN  M00717   V$PAX8_01   Pax-8
XX
NA  T03220   Pax-8   fPax8   PAX8
SP  Japanese pufferfish, Fugu rubripes
MN  M00328   V$PAX8_B   Pax-8
MN  M00717   V$PAX8_01   Pax-8
XX
NA  T03222   Pax-8   PAX8   zPax8
SP  zebra fish, Brachydanio rerio
MN  M00328   V$PAX8_B   Pax-8
MN  M00717   V$PAX8_01   Pax-8
XX
NA  T09184   Pax-8   mPax-8   mPax8   PAX8
SP  mouse, Mus musculus
MN  M00328   V$PAX8_B   Pax-8
MN  M00808   V$PAX_Q6   Pax
MN  M00717   V$PAX8_01   Pax-8
XX
NA  T03593   Pax-9a
SP  zebra fish, Brachydanio rerio
MN  M00329   V$PAX9_B   Pax-9
XX
NA  T03594   Pax-9b
SP  zebra fish, Brachydanio rerio
MN  M00329   V$PAX9_B   Pax-9
XX
NA  T01835   FOXN1   Whn   winged-helix nude
SP  mouse, Mus musculus
MN  M00332   V$WHN_B   Whn
XX
NA  T02525   FOXN1   Whn   winged-helix nude
SP  human, Homo sapiens
MN  M00332   V$WHN_B   Whn
XX
NA  T02349   ZF5   zinc finger protein 161   zinc finger protein 5
SP  mouse, Mus musculus
MN  M00333   V$ZF5_B   ZF5
MN  M00716   V$ZF5_01   ZF5
XX
NA  T00112   c-Ets-1   c-Ets-1 54   c-Ets-1A   Ets1   p54   p54c-Ets-1
SP  human, Homo sapiens
MN  M00339   V$ETS1_B   c-Ets-1
MN  M00971   V$ETS_Q6   Ets
MN  M00771   V$ETS_Q4   Ets
XX
NA  T00113   c-Ets-2   c-Ets-2 58-64   Ets-2   Ets2   p58-64c-Ets-2
SP  human, Homo sapiens
MN  M00340   V$ETS2_B   c-Ets-2
MN  M00971   V$ETS_Q6   Ets
MN  M00771   V$ETS_Q4   Ets
XX
NA  T01397   c-Ets-2   c-Ets-2 58-64   Ets-2   Ets2   p58-64c-Ets-2
SP  mouse, Mus musculus
MN  M00340   V$ETS2_B   c-Ets-2
MN  M00971   V$ETS_Q6   Ets
MN  M00771   V$ETS_Q4   Ets
XX
NA  T09383   GABP-alpha   E4TF1-60   EF-1A alpha   GA binding protein alpha subunit   NRF-2alpha   nuclear respiratory factor 2alpha
SP  human, Homo sapiens
MN  M00341   V$GABP_B   GABP
MN  M00971   V$ETS_Q6   Ets
XX
NA  T10214   GABP-alpha   GA binding protein alpha subunit   NRF-2alpha
SP  mouse, Mus musculus
MN  M00341   V$GABP_B   GABP
MN  M00971   V$ETS_Q6   Ets
XX
NA  T02637   RAV1   AT1G13260   Related to ABI3/VP1 1   T6J4.2
SP  thale cress, Arabidopsis thaliana
MA  0.0000   1.0000   1.0000   0.0000   1.0000
MA  1.0000   0.0000   0.0000   1.0000   0.0000
MA  0.0000   0.0000   0.0000   0.0000   0.0000
MA  0.0000   0.0000   0.0000   0.0000   0.0000
MN  M00343   P$RAV1_01   RAV1
MA  0.2857   0.3137   0.1228   0.0000   0.6912   0.8986   0.0000   1.0000   0.1304   0.5942   0.4928   0.3913
MA  0.3469   0.2157   0.2456   1.0000   0.1765   0.0580   1.0000   0.0000   0.1014   0.0580   0.0870   0.1304
MA  0.2449   0.1961   0.6140   0.0000   0.1324   0.0435   0.0000   0.0000   0.4638   0.0580   0.1449   0.2464
MA  0.1224   0.2745   0.0175   0.0000   0.0000   0.0000   0.0000   0.0000   0.3043   0.2899   0.2754   0.2319
MN  M00344   P$RAV1_02   RAV1
MA  0.3548   0.2031   0.1231   0.6154   0.0154   0.0000   0.0000   0.0000   0.4364   0.2222   0.2308   0.1739
MA  0.1935   0.2344   0.7538   0.0923   0.8615   1.0000   0.0000   0.0000   0.1273   0.2778   0.2692   0.4348
MA  0.1613   0.1250   0.0154   0.1231   0.0462   0.0000   0.0000   1.0000   0.3455   0.3333   0.3077   0.1087
MA  0.2903   0.4375   0.1077   0.1692   0.0769   0.0000   1.0000   0.0000   0.0909   0.1667   0.1923   0.2826
XX
NA  T08409   GAMYB   GA-regulated Myb   giberellin-regulated Myb   HvGAMYB
SP  barley, Hordeum vulgare
MN  MA0034   GAMYB   TRP-CLUSTER   (Jaspar)
MA  0.1600   0.4000   0.1200   0.9200   1.0000   0.0400   0.1200   0.2400   0.4000   0.2000
MA  0.2400   0.2000   0.5200   0.0400   0.0000   0.9600   0.5600   0.0000   0.4400   0.7600
MA  0.4400   0.2800   0.0000   0.0400   0.0000   0.0000   0.2400   0.7600   0.0000   0.0400
MA  0.1600   0.1200   0.3600   0.0000   0.0000   0.0000   0.0800   0.0000   0.1600   0.0000
MN  M00345   P$GAMYB_01   GAMYB
MA  0.0000   1.0000   1.0000   0.0000   0.1200   0.2000   0.4000   0.2083
MA  0.6400   0.0000   0.0000   1.0000   0.5200   0.1200   0.4000   0.7083
MA  0.0000   0.0000   0.0000   0.0000   0.2800   0.6800   0.0400   0.0833
MA  0.3600   0.0000   0.0000   0.0000   0.0800   0.0000   0.1600   0.0000
MN  M01135   P$GAMYB_Q2   GAMYB
XX
NA  T01059   MNB1a   DNA-binding with One Finger 1   Dof1
SP  maize, Zea mays
MN  M00352   P$DOF1_01   Dof1
MA  0.5333   0.4667   0.1333   0.4000   1.0000   1.0000   1.0000   0.0000   0.3333   0.2667   0.2857
MA  0.2000   0.2000   0.4000   0.0000   0.0000   0.0000   0.0000   0.0000   0.4000   0.2667   0.4286
MA  0.1333   0.2000   0.1333   0.0000   0.0000   0.0000   0.0000   1.0000   0.0667   0.2000   0.1429
MA  0.1333   0.1333   0.3333   0.6000   0.0000   0.0000   0.0000   0.0000   0.2000   0.2667   0.1429
MN  M01136   P$DOF_Q2   Dof
XX
NA  T02690   Dof2   DNA-binding with One Finger 2
SP  maize, Zea mays
MN  M00353   P$DOF2_01   Dof2
MA  0.3333   0.3333   0.3333   0.3333   1.0000   1.0000   1.0000   0.0000   0.1429   0.3333   0.3333
MA  0.3333   0.2857   0.1429   0.0952   0.0000   0.0000   0.0000   0.0000   0.5714   0.1905   0.2857
MA  0.0952   0.1905   0.1905   0.0952   0.0000   0.0000   0.0000   1.0000   0.0952   0.2857   0.2381
MA  0.2381   0.1905   0.3333   0.4762   0.0000   0.0000   0.0000   0.0000   0.1905   0.1905   0.1429
MN  M01136   P$DOF_Q2   Dof
XX
NA  T02691   Dof3
SP  maize, Zea mays
MN  M00354   P$DOF3_01   Dof3
MA  0.2381   0.4762   0.2381   0.3810   1.0000   1.0000   1.0000   0.0000   0.1429   0.2857   0.3810
MA  0.1429   0.2857   0.2857   0.1429   0.0000   0.0000   0.0000   0.0000   0.4762   0.2857   0.2857
MA  0.4762   0.1429   0.2857   0.1429   0.0000   0.0000   0.0000   1.0000   0.1429   0.3333   0.1905
MA  0.1429   0.0952   0.1905   0.3333   0.0000   0.0000   0.0000   0.0000   0.2381   0.0952   0.1429
XX
NA  T02692   PBF   maize prolamin box binding factor   MPBF   PBF-1   prolamin box binding factor
SP  maize, Zea mays
MN  M00355   P$PBF_01   PBF
MA  0.4375   0.4375   0.2500   0.5625   1.0000   1.0000   1.0000   0.0000   0.2500   0.1875   0.4375
MA  0.1875   0.1250   0.1875   0.0625   0.0000   0.0000   0.0000   0.0000   0.4375   0.1875   0.3125
MA  0.1250   0.0625   0.2500   0.0000   0.0000   0.0000   0.0000   1.0000   0.0625   0.5625   0.1875
MA  0.2500   0.3750   0.3125   0.3750   0.0000   0.0000   0.0000   0.0000   0.2500   0.0625   0.0625
MN  M01130   P$PBF_Q2   PBF
XX
NA  T02789   bZIP910
SP  garden snapdragon, Antirrhinum majus
MN  M00356   P$BZIP910_01   bZIP910
MA  0.0000   0.7778   0.0000   0.0000   1.0000   0.0000   0.0000   0.0000   0.0000   0.0000   0.0000   0.5556
MA  0.0000   0.0000   0.0000   0.0000   0.0000   1.0000   0.0000   0.0000   0.0000   0.0000   1.0000   0.4444
MA  1.0000   0.2222   0.0000   1.0000   0.0000   0.0000   1.0000   0.0000   1.0000   0.9444   0.0000   0.0000
MA  0.0000   0.0000   1.0000   0.0000   0.0000   0.0000   0.0000   1.0000   0.0000   0.0556   0.0000   0.0000
MN  M00357   P$BZIP910_02   bZIP910
MA  0.0000   0.0588   0.3529   0.1176   0.0000   0.0588   0.0000   0.0000   1.0000   0.0000   0.0000   0.0000
MA  0.0000   0.2353   0.0588   0.0588   0.0588   0.8824   0.0000   0.0000   0.0000   1.0000   0.0000   0.0000
MA  1.0000   0.5882   0.5294   0.1176   0.9412   0.0588   0.0000   1.0000   0.0000   0.0000   1.0000   0.0000
MA  0.0000   0.1176   0.0588   0.7059   0.0000   0.0000   1.0000   0.0000   0.0000   0.0000   0.0000   1.0000
XX
NA  T02790   bZIP911
SP  garden snapdragon, Antirrhinum majus
MN  M00358   P$BZIP911_01   bZIP911
MA  0.0455   0.4545   0.0000   0.0000   1.0000   0.0000   0.0000   0.0000   0.0000   0.0000   0.1818   0.0455
MA  0.0000   0.0000   0.0000   0.0000   0.0000   1.0000   0.0000   0.0000   0.0000   0.0000   0.8182   0.9545
MA  0.9545   0.5455   0.0000   1.0000   0.0000   0.0000   1.0000   0.0000   1.0000   1.0000   0.0000   0.0000
MA  0.0000   0.0000   1.0000   0.0000   0.0000   0.0000   0.0000   1.0000   0.0000   0.0000   0.0000   0.0000
MN  M00359   P$BZIP911_02   bZIP911
MA  0.0000   0.6000   0.0000   0.0000   1.0000   0.0000   0.0000   0.0000   0.0000   0.0000   0.8000   0.0000
MA  0.0000   0.0000   0.0000   0.0000   0.0000   1.0000   0.0000   0.0000   0.0000   0.0000   0.1000   1.0000
MA  1.0000   0.4000   0.0000   1.0000   0.0000   0.0000   1.0000   0.0000   1.0000   0.0000   0.1000   0.0000
MA  0.0000   0.0000   1.0000   0.0000   0.0000   0.0000   0.0000   1.0000   0.0000   1.0000   0.0000   0.0000
XX
NA  T02855   CDC5   AT1G09770
SP  thale cress, Arabidopsis thaliana
MN  M00361   P$CDC5_01   CDC5
MA  0.2828   0.1700   0.0000   0.0200   0.0606   0.9192   0.0202   0.0200   0.0404   0.0200   0.1800
MA  0.2424   0.2600   0.9200   0.0200   0.8586   0.0202   0.0000   0.9300   0.0404   0.5500   0.2300
MA  0.3232   0.5500   0.0400   0.0000   0.0000   0.0202   0.9394   0.0500   0.9192   0.2700   0.4500
MA  0.1515   0.0200   0.0400   0.9600   0.0808   0.0404   0.0404   0.0000   0.0000   0.1600   0.1400
XX
NA  T02922   TCF-A   Pan   Pangolin
SP  fruit fly, Drosophila melanogaster
MN  MF0073   pan   (FlyRegII)
MA  0.0000   0.0000   0.0000   0.0000   0.0000   0.0000   1.0000   0.0000   0.0000   0.0000   0.0000
MA  1.0000   1.0000   0.0000   0.0000   0.0000   0.0000   0.0000   0.0000   1.0000   0.0000   0.0000
MA  0.0000   0.0000   0.0000   0.0000   0.0000   1.0000   0.0000   0.0000   0.0000   0.0000   0.0000
MA  0.0000   0.0000   1.0000   1.0000   1.0000   0.0000   0.0000   1.0000   0.0000   1.0000   1.0000
MN  MF0034   pan   (FlyRegI)
MA  0.1600   0.0800   0.0800   0.0800   0.0000   0.6800   0.3200   0.2800
MA  0.4000   0.1200   0.0000   0.0000   0.0800   0.0000   0.0000   0.4400
MA  0.1200   0.0000   0.0400   0.0000   0.8000   0.2000   0.0000   0.1200
MA  0.3200   0.8000   0.8800   0.9200   0.1200   0.1200   0.6800   0.1600
MN  M00362   I$TCF_1   dTCF
MA  0.0000   0.0000   0.0000   0.0000   0.0000   0.0000   1.0000   0.0000   0.0000   0.0000   0.0000
MA  1.0000   1.0000   0.0000   0.0000   0.0000   0.0000   0.0000   0.0000   1.0000   0.0000   0.0000
MA  0.0000   0.0000   0.0000   0.0000   0.0000   1.0000   0.0000   0.0000   0.0000   0.0000   0.0000
MA  0.0000   0.0000   1.0000   1.0000   1.0000   0.0000   0.0000   1.0000   0.0000   1.0000   1.0000
XX
NA  T02669   EmBP-1a
SP  wheat, Triticum aestivum
MN  M00366   P$EMBP1_Q2   EmBP-1
XX
NA  T04819   EmBP-1a   mEmBP-1a
SP  maize, Zea mays
MN  M00366   P$EMBP1_Q2   EmBP-1
XX
NA  T01098   EmBP-1b   EmBP-1
SP  wheat, Triticum aestivum
MN  MA0128   EMBP1   bZIP   (Jaspar)
MA  0.6923   0.0769   1.0000   0.0000   0.0000   0.0000   0.0000   0.0000
MA  0.0000   0.5385   0.0000   0.9231   0.0000   0.0000   0.0769   0.0769
MA  0.0000   0.3077   0.0000   0.0000   1.0000   0.0000   0.9231   0.9231
MA  0.3077   0.0769   0.0000   0.0769   0.0000   1.0000   0.0000   0.0000
MN  M00366   P$EMBP1_Q2   EmBP-1
MN  M00788   P$EMBP1_02   EmBP-1b
XX
NA  T00937   HBP-1a   HBP-1   HBP-1a(17)
SP  wheat, Triticum aestivum
MN  M00367   P$HBP1A_Q2   HBP-1a
MN  M00936   P$HBPA1_Q6_01   HBP-1a
XX
NA  T09450   CPRF-1   common plant regulatory factor 1   CPRF1
SP  parsley, Petroselinum crispum (P. hortense)
MN  M00368   P$CPRF_Q2   CPRF-1
MN  M00942   P$CPRF1_01   CPRF-1
XX
NA  T01090   TAF-1
SP  tobacco, Nicotiana tabacum
MN  M00369   P$TAF1_Q2   TAF-1
MN  M00943   P$TAF1_01   TAF-1
XX
NA  T09444   CPRF-3   common plant regulatory factor 3   CPRF3
SP  parsley, Petroselinum crispum (P. hortense)
MN  M00370   P$CPRF3_Q2   CPRF-3
MN  M00944   P$CPRF3_01   CPRF-3
XX
NA  T09449   CPRF-2   common plant regulatory factor 2   CPRF2
SP  parsley, Petroselinum crispum (P. hortense)
MN  M00371   P$CPRF2_Q2   CPRF-2
MN  M00945   P$CPRF2_01   CPRF-2
XX
NA  T02983   Pax-4a   mPax-4   mPAX4   Pax-4   PAX4
SP  mouse, Mus musculus
MN  MA0068   Pax4   PAIRED-HOMEO   (Jaspar)
MA  0.3333   0.9524   0.7619   0.5238   0.6190   0.5238   0.2857   0.4286   0.2381   0.2381   0.2857   0.3333   0.3810   0.2857   0.4762   0.1905   0.1429   0.3333   0.1905   0.4286   0.2381   0.2381   0.3333   0.2857   0.1429   0.3333   0.1429   0.0476   0.2857   0.1429
MA  0.0952   0.0000   0.0952   0.0476   0.0476   0.1429   0.0476   0.0476   0.1429   0.5238   0.5238   0.3333   0.3333   0.2381   0.2381   0.3810   0.2857   0.3810   0.4286   0.2857   0.3333   0.2857   0.5238   0.4286   0.5714   0.4286   0.5714   0.5238   0.5238   0.6190
MA  0.5238   0.0476   0.0476   0.0476   0.1429   0.0476   0.0952   0.0476   0.2857   0.0476   0.1905   0.2381   0.0952   0.0476   0.1905   0.1905   0.1905   0.1429   0.1429   0.0952   0.2381   0.0952   0.0000   0.0476   0.0952   0.0952   0.0952   0.1429   0.0476   0.0952
MA  0.0476   0.0000   0.0952   0.3810   0.1905   0.2857   0.5714   0.4762   0.3333   0.1905   0.0000   0.0952   0.1905   0.4286   0.0952   0.2381   0.3810   0.1429   0.2381   0.1905   0.1905   0.3810   0.1429   0.2381   0.1905   0.1429   0.1905   0.2857   0.1429   0.1429
MN  M00373   V$PAX4_01   Pax-4
MA  0.1538   0.0286   0.1429   0.2619   0.0698   0.0000   0.0000   0.8372   0.2558   0.0000   0.0698   0.0698   0.0000   0.1842   0.2500   0.2000   0.1333   0.3226   0.2759   0.0741   0.2400
MA  0.2692   0.1143   0.3810   0.3571   0.0698   0.0851   0.6744   0.0233   0.1163   0.0930   0.6977   0.0698   0.1707   0.1316   0.3438   0.1333   0.4667   0.1613   0.2069   0.4815   0.3600
MA  0.3077   0.7429   0.2381   0.3810   0.5814   0.0638   0.3256   0.1395   0.1395   0.7907   0.1628   0.7674   0.1707   0.6053   0.1562   0.4000   0.3667   0.4194   0.2759   0.1481   0.2400
MA  0.2692   0.1143   0.2381   0.0000   0.2791   0.8511   0.0000   0.0000   0.4884   0.1163   0.0698   0.0930   0.6585   0.0789   0.2500   0.2667   0.0333   0.0968   0.2414   0.2963   0.1600
MN  M00808   V$PAX_Q6   Pax
MN  M00380   V$PAX4_04   Pax-4
MA  0.6000   0.5789   0.6957   0.7391   0.8333   0.3333   0.2500   0.6250   0.2917   0.1667   0.3333   0.2500   0.3333   0.3750   0.3333   0.3750   0.2500   0.2083   0.2083   0.3750   0.3750   0.2083   0.3333   0.1667   0.0417   0.7917   0.0417   0.2500   0.0833   0.0000
MA  0.0667   0.1053   0.0435   0.0870   0.0417   0.0833   0.0833   0.0417   0.2500   0.4167   0.3750   0.3750   0.2917   0.2500   0.2917   0.2083   0.2083   0.4583   0.4167   0.3333   0.1667   0.4167   0.4167   0.3750   0.6667   0.1250   0.6250   0.4167   0.6667   0.5294
MA  0.3333   0.2105   0.0870   0.0435   0.0417   0.0833   0.0417   0.2083   0.2500   0.2500   0.1250   0.1250   0.1667   0.2500   0.0833   0.1250   0.2500   0.2083   0.1250   0.1667   0.2083   0.1667   0.0417   0.0417   0.1667   0.0000   0.0833   0.0833   0.1667   0.2353
MA  0.0000   0.1053   0.1739   0.1304   0.0833   0.5000   0.6250   0.1250   0.2083   0.1667   0.1667   0.2500   0.2083   0.1250   0.2917   0.2917   0.2917   0.1250   0.2500   0.1250   0.2500   0.2083   0.2083   0.4167   0.1250   0.0833   0.2500   0.2500   0.0833   0.2353
MN  M00378   V$PAX4_03   Pax-4
MA  0.3529   0.4706   0.1765   0.2353   0.2353   0.1176   0.0588   0.9412   0.0588   0.1765   0.0588   0.0000
MA  0.2353   0.1176   0.2941   0.3529   0.4118   0.5294   0.8824   0.0000   0.8235   0.7059   0.7059   0.3750
MA  0.2353   0.1765   0.1765   0.1765   0.0588   0.0000   0.0588   0.0000   0.1176   0.0000   0.1765   0.3750
MA  0.1765   0.2353   0.3529   0.2353   0.2941   0.3529   0.0000   0.0588   0.0000   0.1176   0.0588   0.2500
MN  M00377   V$PAX4_02   Pax-4
MA  0.2667   0.7222   0.5500   0.4000   0.7500   1.0000   0.1000   0.1000   0.5500   0.2500   0.1579
MA  0.1333   0.0556   0.2500   0.0000   0.1000   0.0000   0.0000   0.0500   0.0500   0.4500   0.4737
MA  0.4667   0.2222   0.0500   0.1000   0.1000   0.0000   0.0000   0.0500   0.2000   0.2500   0.3158
MA  0.1333   0.0000   0.1500   0.5000   0.0500   0.0000   0.9000   0.8000   0.2000   0.0500   0.0526
XX
NA  T00830   TGA1b   ASF-1
SP  tobacco, Nicotiana tabacum
MN  M00375   P$TGA1B_Q2   TGA1b
MN  M00946   P$TGA1B_01   TGA1b
XX
NA  T09478   TGA1a   ASF-1
SP  tobacco, Nicotiana tabacum
MN  M00376   P$TGA1A_Q2   TGA1a
MN  M00937   P$TGA1A_Q2_01   TGA1a
XX
NA  T02841   FACB
SP  Aspergillus nidulans, Emericella nidulans
MN  M00388   F$FACBCA_Q2   FACB
MN  M00390   F$FACBALL_Q2   FACB
MN  M00389   F$FACBCB_Q2   FACB
XX
NA  T02846   UAY
SP  Aspergillus nidulans, Emericella nidulans
MN  M00391   F$UAY_Q2   UAY
XX
NA  T03025   AGL3   AT2G03710   F19B11.16
SP  thale cress, Arabidopsis thaliana
MA  0.0000   0.0000   0.5000   0.0000   0.0000   1.0000   0.5000   0.5000   0.5000   0.5000   0.0000   0.5000   0.0000   0.5000   1.0000   1.0000
MA  0.0000   0.0000   0.0000   1.0000   0.5000   0.0000   0.0000   0.0000   0.0000   0.0000   0.0000   0.0000   0.0000   0.0000   0.0000   0.0000
MA  0.0000   0.0000   0.0000   0.0000   0.0000   0.0000   0.0000   0.0000   0.0000   0.0000   0.0000   0.5000   1.0000   0.0000   0.0000   0.0000
MA  1.0000   1.0000   0.5000   0.0000   0.5000   0.0000   0.5000   0.5000   0.5000   0.5000   1.0000   0.0000   0.0000   0.5000   0.0000   0.0000
MN  MA0001   AGL3   MADS   (Jaspar)
MA  0.0000   0.0309   0.8144   0.4124   0.6804   0.4948   0.6701   0.1134   0.6701   0.0000
MA  0.9691   0.7732   0.0412   0.0309   0.0103   0.0206   0.0515   0.0206   0.0309   0.0309
MA  0.0103   0.0000   0.0309   0.0412   0.0103   0.0000   0.0515   0.0309   0.2887   0.9072
MA  0.0206   0.1959   0.1134   0.5155   0.2990   0.4845   0.2268   0.8351   0.0103   0.0619
MN  M00392   P$AGL3_01   AGL3
MA  0.2316   0.1684   0.2632   0.2842   0.0000   0.0000   0.8632   0.4211   0.5895   0.3684   0.6842   0.2632   0.6737   0.0000   0.3474   0.5474   0.4737   0.2211
MA  0.3053   0.0947   0.0842   0.1684   0.9684   0.8316   0.0105   0.0421   0.0000   0.0000   0.0105   0.0421   0.0000   0.0000   0.1474   0.0526   0.2421   0.2526
MA  0.3579   0.3053   0.0421   0.1368   0.0000   0.0000   0.0211   0.0316   0.0105   0.0000   0.0421   0.0316   0.2947   0.9684   0.1579   0.0737   0.1368   0.2737
MA  0.1053   0.4316   0.6105   0.4105   0.0316   0.1684   0.1053   0.5053   0.4000   0.6316   0.2632   0.6632   0.0316   0.0316   0.3474   0.3263   0.1474   0.2526
MN  M01064   P$AGL3_03   AGL3
MN  M00393   P$AGL3_02   AGL3
MA  0.4286   0.1905   0.1190   0.3333   0.0476   0.0000   0.8095   0.4286   0.6667   0.4524   0.6667   0.0714   0.6905   0.0000   0.2857   0.5952   0.5476   0.2143
MA  0.2619   0.1190   0.1190   0.2143   0.9524   0.8571   0.0238   0.0476   0.0000   0.0000   0.0238   0.0714   0.0000   0.0000   0.2143   0.0476   0.1429   0.1905
MA  0.1429   0.1905   0.0714   0.1429   0.0000   0.0000   0.0000   0.0714   0.0000   0.0000   0.0238   0.0000   0.2619   0.9524   0.0476   0.1429   0.1667   0.2381
MA  0.1667   0.5000   0.6905   0.3095   0.0000   0.1429   0.1667   0.4524   0.3333   0.5476   0.2857   0.8571   0.0476   0.0476   0.4524   0.2143   0.1429   0.3571
XX
NA  T09218   Msx-1   Chox-7 (chick)   Ghox-7 (chick)   Hox-7   Hox-7.1
SP  mouse, Mus musculus
MN  M00394   V$MSX1_01   Msx-1
MA  0.1538   0.2308   0.0769   0.0769   0.6154   0.5385   0.3077   0.0000   0.0769
MA  0.6154   0.3077   0.2308   0.0769   0.0769   0.1538   0.1538   0.0769   0.0769
MA  0.0769   0.2308   0.5385   0.0769   0.0769   0.0000   0.1538   0.0769   0.7692
MA  0.1538   0.2308   0.1538   0.7692   0.2308   0.3077   0.3846   0.8462   0.0769
XX
NA  T09356   HOXA3   Hox-1.5   HOX1E (human)   Hoxa-3
SP  mouse, Mus musculus
MN  M00395   V$HOXA3_01   HOXA3
MA  0.0714   0.2143   0.0714   0.6429   0.4286   0.2143   0.2857   0.0714   0.0714
MA  0.6429   0.3571   0.0714   0.0000   0.1429   0.0714   0.0714   0.0714   0.2143
MA  0.2143   0.3571   0.0714   0.1429   0.1429   0.2143   0.2857   0.5000   0.3571
MA  0.0714   0.0714   0.7857   0.2143   0.2857   0.5000   0.3571   0.3571   0.3571
XX
NA  T09225   En-1   Engrailed 1   Gg-en.1 (chick)   Hu-en.1 (human)   Mo-en.1
SP  mouse, Mus musculus
MN  M00396   V$EN1_01   En-1
MA  0.3000   0.2000   0.6000   0.4000   0.1000   0.1000   0.1000
MA  0.0000   0.0000   0.0000   0.1000   0.0000   0.2000   0.2000
MA  0.7000   0.0000   0.2000   0.3000   0.0000   0.3000   0.5000
MA  0.0000   0.8000   0.2000   0.2000   0.9000   0.4000   0.2000
XX
NA  T03583   ces-2   cell-death specification 2
SP  Caenorhabditis elegans
MN  M00398   N$CES2_01   ces-2
MA  0.5400   0.0396   0.0200   0.8600   0.0000   0.0200   0.0000   0.9500   1.0000   0.0396
MA  0.0700   0.0198   0.0200   0.0000   0.9800   0.0000   0.2600   0.0500   0.0000   0.4851
MA  0.3500   0.0000   0.0500   0.1400   0.0000   0.9800   0.0000   0.0000   0.0000   0.0891
MA  0.0400   0.9406   0.9100   0.0000   0.0200   0.0000   0.7400   0.0000   0.0000   0.3861
XX
NA  T03820   ABF1   Abscisic acid responsive elements-binding facto   AT1G49720   AtABF1   F14J22.7
SP  thale cress, Arabidopsis thaliana
MN  M00399   P$ABF1_01   ABF1
MN  M00442   P$ABF_Q2   ABF
MN  M00401   P$ABF1_03   ABF1
MN  M00400   P$ABF1_02   ABF1
XX
NA  T01006   aMEF-2   aMEF2   MEFA   myocyte-specific enhancer factor, alternatively spliced exon
SP  human, Homo sapiens
MN  MA0052   MEF2A   MADS   (Jaspar)
MA  0.0172   0.0000   0.9828   0.0345   0.1552   0.1034   0.6379   0.0345   0.9655   0.1034
MA  0.8621   0.0000   0.0172   0.0172   0.0000   0.0000   0.0000   0.0000   0.0000   0.0000
MA  0.0000   0.0000   0.0000   0.0000   0.0000   0.0000   0.0000   0.0000   0.0345   0.8621
MA  0.1207   1.0000   0.0000   0.9483   0.8448   0.8966   0.3621   0.9655   0.0000   0.0345
MN  M00403   V$AMEF2_Q6   aMEF-2
MN  M00941   V$MEF2_Q6_01   MEF-2
XX
NA  T09635   AP1   AGL7   APETALA1   AT1G69120   FLORAL HOMEOTIC PROTEIN APETALA 1
SP  thale cress, Arabidopsis thaliana
MN  M00408   P$MADSA_Q2   MADS-A
XX
NA  T03178   SQUA
SP  garden snapdragon, Antirrhinum majus
MN  MA0082   SQUA   MADS   (Jaspar)
MA  0.3667   0.0000   0.8000   0.5333   0.7667   0.5667   0.8000   0.2667   0.4667   0.0333   0.4667   0.8333   0.7000   0.2333
MA  0.4667   0.7333   0.0000   0.0667   0.0000   0.0000   0.0333   0.0000   0.0333   0.0333   0.1667   0.1667   0.0667   0.1667
MA  0.0333   0.0000   0.1333   0.0333   0.0000   0.0000   0.0000   0.0333   0.5000   0.9333   0.0333   0.0000   0.1000   0.2667
MA  0.1333   0.2667   0.0667   0.3667   0.2333   0.4333   0.1667   0.7000   0.0000   0.0000   0.3333   0.0000   0.1333   0.3333
MN  M00408   P$MADSA_Q2   MADS-A
XX
NA  T08624   Sox9   SOX-9   SOX9   SRY-related HMG-box gene 9   SRY-related HMG-box protein 9
SP  human, Homo sapiens
MN  M00410   V$SOX9_B1   SOX9
MA  0.2877   0.2740   0.4521   0.2740   0.7260   0.7808   0.0000   1.0000   1.0000   0.0685   0.3014   0.1781   0.3014   0.3151
MA  0.2466   0.2329   0.1507   0.0685   0.0822   0.0411   1.0000   0.0000   0.0000   0.0000   0.0411   0.1096   0.1370   0.1918
MA  0.1507   0.2603   0.1644   0.4521   0.0822   0.0274   0.0000   0.0000   0.0000   0.0000   0.5753   0.6575   0.3973   0.2192
MA  0.3151   0.2329   0.2329   0.2055   0.1096   0.1507   0.0000   0.0000   0.0000   0.9315   0.0822   0.0548   0.1644   0.2740
MN  M01014   V$SOX_Q6   SOX
XX
NA  T00625   ZEB   AREB6   Atp1a1 Regulatory Element Binding protein 6   deltaEF1   negative regulator of IL2   Nil-2-a   TCF8 (gene name)   zinc finger E-box-binding protein
SP  human, Homo sapiens
MN  M00412   V$AREB6_01   AREB6
MA  0.2500   0.4167   0.0000   0.1667   0.0833   1.0000   0.0000   0.0000   0.0000   0.0000   0.3333   0.2500   0.0833
MA  0.2500   0.2500   0.5000   0.0833   0.3333   0.0000   1.0000   1.0000   0.0000   0.0000   0.0833   0.2500   0.2500
MA  0.1667   0.0833   0.0833   0.2500   0.0000   0.0000   0.0000   0.0000   0.0000   1.0000   0.0833   0.5000   0.0833
MA  0.3333   0.2500   0.4167   0.5000   0.5833   0.0000   0.0000   0.0000   1.0000   0.0000   0.5000   0.0000   0.5833
MN  M00415   V$AREB6_04   AREB6
MA  0.2500   0.0000   0.0000   0.0000   0.0000   0.0000   0.0000   0.3333   0.2500
MA  0.5000   0.2500   0.0000   0.0000   0.0000   0.0000   0.5833   0.1667   0.1667
MA  0.1667   0.3333   1.0000   0.0000   0.0000   0.0000   0.4167   0.1667   0.3333
MA  0.0833   0.4167   0.0000   1.0000   1.0000   1.0000   0.0000   0.3333   0.2500
MN  M00414   V$AREB6_03   AREB6
MA  0.2500   0.0833   0.4167   0.0000   1.0000   0.0000   0.0000   0.0000   0.0000   0.0000   0.2500   0.2500
MA  0.4167   0.3333   0.0000   1.0000   0.0000   0.9167   0.9167   0.0000   0.0000   0.0833   0.0833   0.5000
MA  0.3333   0.1667   0.5833   0.0000   0.0000   0.0000   0.0833   0.0000   1.0000   0.4167   0.4167   0.1667
MA  0.0000   0.4167   0.0000   0.0000   0.0000   0.0833   0.0000   1.0000   0.0000   0.5000   0.2500   0.0833
MN  M00413   V$AREB6_02   AREB6
MA  0.4118   0.2353   0.3529   0.0000   1.0000   0.0000   0.0000   0.0000   0.1176   0.2941   0.3529   0.1765
MA  0.1176   0.2941   0.1176   1.0000   0.0000   1.0000   1.0000   0.0000   0.1176   0.1176   0.2353   0.4706
MA  0.1176   0.1176   0.0588   0.0000   0.0000   0.0000   0.0000   0.0000   0.5294   0.0588   0.1765   0.1765
MA  0.3529   0.3529   0.4706   0.0000   0.0000   0.0000   0.0000   1.0000   0.2353   0.5294   0.2353   0.1765
XX
NA  T03978   Cart-1   cartilage homeoprotein 1   hCart-1
SP  human, Homo sapiens
MN  M00416   V$CART1_01   Cart-1
MA  0.4167   0.3333   0.2400   0.0000   0.8800   1.0000   0.0000   0.0000   0.4000   0.2800   0.2500   0.8800   0.0000   0.0800   0.8000   0.0833   0.0870   0.2500
MA  0.3333   0.3333   0.4400   0.0000   0.0000   0.0000   0.0400   0.0800   0.2800   0.3200   0.5000   0.0400   0.0400   0.0400   0.0400   0.2500   0.5217   0.1500
MA  0.1250   0.2917   0.1200   0.0000   0.0400   0.0000   0.0000   0.2400   0.1600   0.2000   0.0000   0.0800   0.0000   0.0000   0.1200   0.2917   0.1304   0.3000
MA  0.1250   0.0417   0.2000   1.0000   0.0800   0.0000   0.9600   0.6800   0.1600   0.2000   0.2500   0.0000   0.9600   0.8800   0.0400   0.3750   0.2609   0.3000
XX
NA  T03980   Cart-1   cartilage homeoprotein 1
SP  rat, Rattus norvegicus
MN  M00416   V$CART1_01   Cart-1
MA  0.4167   0.3333   0.2400   0.0000   0.8800   1.0000   0.0000   0.0000   0.4000   0.2800   0.2500   0.8800   0.0000   0.0800   0.8000   0.0833   0.0870   0.2500
MA  0.3333   0.3333   0.4400   0.0000   0.0000   0.0000   0.0400   0.0800   0.2800   0.3200   0.5000   0.0400   0.0400   0.0400   0.0400   0.2500   0.5217   0.1500
MA  0.1250   0.2917   0.1200   0.0000   0.0400   0.0000   0.0000   0.2400   0.1600   0.2000   0.0000   0.0800   0.0000   0.0000   0.1200   0.2917   0.1304   0.3000
MA  0.1250   0.0417   0.2000   1.0000   0.0800   0.0000   0.9600   0.6800   0.1600   0.2000   0.2500   0.0000   0.9600   0.8800   0.0400   0.3750   0.2609   0.3000
XX
NA  T03981   Cart-1   cartilage homeoprotein 1   Xcart-1
SP  clawed frog, Xenopus laevis
MN  M00416   V$CART1_01   Cart-1
MA  0.4167   0.3333   0.2400   0.0000   0.8800   1.0000   0.0000   0.0000   0.4000   0.2800   0.2500   0.8800   0.0000   0.0800   0.8000   0.0833   0.0870   0.2500
MA  0.3333   0.3333   0.4400   0.0000   0.0000   0.0000   0.0400   0.0800   0.2800   0.3200   0.5000   0.0400   0.0400   0.0400   0.0400   0.2500   0.5217   0.1500
MA  0.1250   0.2917   0.1200   0.0000   0.0400   0.0000   0.0000   0.2400   0.1600   0.2000   0.0000   0.0800   0.0000   0.0000   0.1200   0.2917   0.1304   0.3000
MA  0.1250   0.0417   0.2000   1.0000   0.0800   0.0000   0.9600   0.6800   0.1600   0.2000   0.2500   0.0000   0.9600   0.8800   0.0400   0.3750   0.2609   0.3000
XX
NA  T04001   ATHB-9
SP  thale cress, Arabidopsis thaliana
MN  M00417   P$ATHB9_01   ATHB-9
MA  0.4444   0.3571   0.3125   0.1667   0.0000   0.0000   0.9615   1.0000   0.0000   0.0000   1.0000   0.0000   0.0000   0.6538   0.0000   0.2941   0.1667   0.0000   0.0000
MA  0.2222   0.2143   0.2500   0.4444   0.0385   0.2308   0.0000   0.0000   0.0000   0.0000   0.0000   0.0000   0.0000   0.0000   0.9615   0.0588   0.5000   0.3000   0.6250
MA  0.1111   0.2143   0.1250   0.1111   0.9615   0.0000   0.0385   0.0000   0.0000   1.0000   0.0000   0.0000   0.1154   0.3462   0.0385   0.2353   0.0000   0.4000   0.3750
MA  0.2222   0.2143   0.3125   0.2778   0.0000   0.7692   0.0000   0.0000   1.0000   0.0000   0.0000   1.0000   0.8846   0.0000   0.0000   0.4118   0.3333   0.3000   0.0000
XX
NA  T09156   TGIF-isoform2   5'-TG-3' interacting factor   5'TG3' interacting factor   TG-interacting factor   TGIF1
SP  human, Homo sapiens
MN  M00418   V$TGIF_01   TGIF
MA  0.8750   0.1111   0.0000   0.0000   0.0000   0.0000   0.0000   0.9333   0.2308   0.3333   0.5833
MA  0.0000   0.2222   0.7000   0.0000   0.0000   0.0000   1.0000   0.0000   0.2308   0.0833   0.0000
MA  0.0000   0.6667   0.1000   0.0000   1.0000   0.0000   0.0000   0.0000   0.3077   0.2500   0.1667
MA  0.1250   0.0000   0.2000   1.0000   0.0000   1.0000   0.0000   0.0667   0.2308   0.3333   0.2500
XX
NA  T03390   Meis-1-1   Meis1   myeloid ecotropic viral integration site 1-1   Xmeis1
SP  clawed frog, Xenopus laevis
MN  M00419   V$MEIS1_01   MEIS1
MA  0.2143   0.3571   0.2857   0.0312   0.0000   0.8750   0.0000   1.0000   0.0312   0.2857   0.2500   0.1429
MA  0.3571   0.2857   0.2143   0.0000   0.0000   0.0000   1.0000   0.0000   0.1250   0.1429   0.1250   0.4286
MA  0.1429   0.0714   0.3571   0.0312   1.0000   0.0312   0.0000   0.0000   0.8125   0.4286   0.2500   0.2857
MA  0.2857   0.2857   0.1429   0.9375   0.0000   0.0938   0.0000   0.0000   0.0312   0.1429   0.3750   0.1429
XX
NA  T03391   Meis-1-2   Meis1   myeloid ecotropic viral integration site 1-2   Xmeis1
SP  clawed frog, Xenopus laevis
MN  M00419   V$MEIS1_01   MEIS1
MA  0.2143   0.3571   0.2857   0.0312   0.0000   0.8750   0.0000   1.0000   0.0312   0.2857   0.2500   0.1429
MA  0.3571   0.2857   0.2143   0.0000   0.0000   0.0000   1.0000   0.0000   0.1250   0.1429   0.1250   0.4286
MA  0.1429   0.0714   0.3571   0.0312   1.0000   0.0312   0.0000   0.0000   0.8125   0.4286   0.2500   0.2857
MA  0.2857   0.2857   0.1429   0.9375   0.0000   0.0938   0.0000   0.0000   0.0312   0.1429   0.3750   0.1429
XX
NA  T03411   Meis-1-3   myeloid ecotropic viral integration site 1-3
SP  clawed frog, Xenopus laevis
MN  M00419   V$MEIS1_01   MEIS1
MA  0.2143   0.3571   0.2857   0.0312   0.0000   0.8750   0.0000   1.0000   0.0312   0.2857   0.2500   0.1429
MA  0.3571   0.2857   0.2143   0.0000   0.0000   0.0000   1.0000   0.0000   0.1250   0.1429   0.1250   0.4286
MA  0.1429   0.0714   0.3571   0.0312   1.0000   0.0312   0.0000   0.0000   0.8125   0.4286   0.2500   0.2857
MA  0.2857   0.2857   0.1429   0.9375   0.0000   0.0938   0.0000   0.0000   0.0312   0.1429   0.3750   0.1429
XX
NA  T03388   Meis-1a   Meis1   myeloid ecotropic viral integration site 1a
SP  mouse, Mus musculus
MN  M00419   V$MEIS1_01   MEIS1
MA  0.2143   0.3571   0.2857   0.0312   0.0000   0.8750   0.0000   1.0000   0.0312   0.2857   0.2500   0.1429
MA  0.3571   0.2857   0.2143   0.0000   0.0000   0.0000   1.0000   0.0000   0.1250   0.1429   0.1250   0.4286
MA  0.1429   0.0714   0.3571   0.0312   1.0000   0.0312   0.0000   0.0000   0.8125   0.4286   0.2500   0.2857
MA  0.2857   0.2857   0.1429   0.9375   0.0000   0.0938   0.0000   0.0000   0.0312   0.1429   0.3750   0.1429
MN  M00420   V$MEIS1AHOXA9_01   MEIS1A:HOXA9
MA  0.0000   0.0769   0.9231   0.0000   0.8462   0.0000   0.0769   0.0000   0.0000   0.3077   0.7692   0.0769   0.1538   0.7692
MA  0.0000   0.0000   0.0000   0.9231   0.1538   0.0000   0.0769   0.0000   0.0769   0.0000   0.0769   0.5385   0.0000   0.0000
MA  0.0000   0.9231   0.0769   0.0769   0.0000   1.0000   0.3077   0.0000   0.0769   0.0769   0.0000   0.0000   0.7692   0.2308
MA  1.0000   0.0000   0.0000   0.0000   0.0000   0.0000   0.5385   1.0000   0.8462   0.6154   0.1538   0.3846   0.0769   0.0000
XX
NA  T03389   Meis-1b   Meis1   myeloid ecotropic viral integration site 1b
SP  mouse, Mus musculus
MN  M00419   V$MEIS1_01   MEIS1
MA  0.2143   0.3571   0.2857   0.0312   0.0000   0.8750   0.0000   1.0000   0.0312   0.2857   0.2500   0.1429
MA  0.3571   0.2857   0.2143   0.0000   0.0000   0.0000   1.0000   0.0000   0.1250   0.1429   0.1250   0.4286
MA  0.1429   0.0714   0.3571   0.0312   1.0000   0.0312   0.0000   0.0000   0.8125   0.4286   0.2500   0.2857
MA  0.2857   0.2857   0.1429   0.9375   0.0000   0.0938   0.0000   0.0000   0.0312   0.1429   0.3750   0.1429
MN  M00421   V$MEIS1BHOXA9_02   MEIS1B:HOXA9
MA  0.0000   0.0000   1.0000   0.0000   0.9286   0.0000   0.0714   0.0714   0.0714   0.2857   0.9286   0.0000   0.2857   0.3571
MA  0.0000   0.0000   0.0000   1.0000   0.0000   0.2857   0.1429   0.0000   0.0000   0.0714   0.0000   0.3571   0.0000   0.1429
MA  0.0000   1.0000   0.0000   0.0000   0.0714   0.5714   0.2143   0.0000   0.0000   0.0714   0.0714   0.0714   0.5714   0.5000
MA  1.0000   0.0000   0.0000   0.0000   0.0000   0.1429   0.5714   0.9286   0.9286   0.5714   0.0000   0.5714   0.1429   0.0000
XX
NA  T01708   HOXA9   Chox-1.7
SP  chick, Gallus gallus
MN  M00420   V$MEIS1AHOXA9_01   MEIS1A:HOXA9
MA  0.0000   0.0769   0.9231   0.0000   0.8462   0.0000   0.0769   0.0000   0.0000   0.3077   0.7692   0.0769   0.1538   0.7692
MA  0.0000   0.0000   0.0000   0.9231   0.1538   0.0000   0.0769   0.0000   0.0769   0.0000   0.0769   0.5385   0.0000   0.0000
MA  0.0000   0.9231   0.0769   0.0769   0.0000   1.0000   0.3077   0.0000   0.0769   0.0769   0.0000   0.0000   0.7692   0.2308
MA  1.0000   0.0000   0.0000   0.0000   0.0000   0.0000   0.5385   1.0000   0.8462   0.6154   0.1538   0.3846   0.0769   0.0000
MN  M00421   V$MEIS1BHOXA9_02   MEIS1B:HOXA9
MA  0.0000   0.0000   1.0000   0.0000   0.9286   0.0000   0.0714   0.0714   0.0714   0.2857   0.9286   0.0000   0.2857   0.3571
MA  0.0000   0.0000   0.0000   1.0000   0.0000   0.2857   0.1429   0.0000   0.0000   0.0714   0.0000   0.3571   0.0000   0.1429
MA  0.0000   1.0000   0.0000   0.0000   0.0714   0.5714   0.2143   0.0000   0.0000   0.0714   0.0714   0.0714   0.5714   0.5000
MA  1.0000   0.0000   0.0000   0.0000   0.0000   0.1429   0.5714   0.9286   0.9286   0.5714   0.0000   0.5714   0.1429   0.0000
XX
[truncated: 299,714 more chars]
